# Supplementary material for: Epithelial SCAP/INSIG/SREBP Signaling Regulates Multiple Biological Processes during Perinatal Lung Maturation
Source: PLoS One. 2014 May 7;9(5):e91376. doi: 10.1371/journal.pone.0091376 (PMC4012993; doi:10.1371/journal.pone.0091376)
Supplement: Table S1 — Genes differentially expressed in ScapΔ/Δ mice during perinatal lung maturation. (XLSX) [file pone.0091376.s001.xlsx]

## Sheet: supp-1
Table S1. Genes differentially expressed in ScapΔ/Δ mice during perinatal lung maturation.
Affy Transcripts ID	[C, E17.5]	[C, PN1]	[KO, E17.5]	[KO, PN1]	Gene Description	Gene Symbol	Cluster
10527184	0.966248	1.26277	1.46752	1.40348	RIKEN cDNA 0610040B10 gene	0610040B10Rik	0
10487476	0.997326	1.09665	1.20038	1.15105	RIKEN cDNA 1500011K16 gene	1500011K16Rik	0
10461454	0.979696	0.934529	1.56855	1.33446	RIKEN cDNA 1810006K21 gene	1810006K21Rik	0
10377605	0.971895	1.08428	1.65425	1.6024	RIKEN cDNA 1810027O10 gene	1810027O10Rik	0
10382838	1.00695	0.876418	1.27915	1.27773	RIKEN cDNA 1810032O08 gene	1810032O08Rik	0
10402752	0.995006	1.08576	1.77777	1.01984	RIKEN cDNA 2010107E04 gene	2010107E04Rik	0
10405757	1.00171	1.0168	1.22241	1.402	RIKEN cDNA 2010111I01 gene	2010111I01Rik	0
10426822	1.03133	1.18149	1.67155	1.19513	RIKEN cDNA 2310016M24 gene	2310016M24Rik	0
10517682	0.991565	1.06581	1.59758	1.35357	RIKEN cDNA 2310028O11 gene	2310028O11Rik	0
10511501	0.984053	1.04858	1.38386	1.14869	RIKEN cDNA 2310030N02 gene	2310030N02Rik	0
10538201	0.994867	1.18016	1.44828	1.2196	RIKEN cDNA 2410003K15 gene	2410003K15Rik	0
10452110	0.989814	1.13152	1.63764	1.21521	RIKEN cDNA 2410015M20 gene	2410015M20Rik	0
10382888	1.0112	1.06487	1.5596	1.94512	RIKEN cDNA 2810008D09 gene	2810008D09Rik	0
10465831	1.00168	1.17336	1.55178	1.77889	RIKEN cDNA 5730408K05 gene	5730408K05Rik	0
10447551	1.03183	0.99892	1.57512	0.995216	RIKEN cDNA 5730437N04 gene	5730437N04Rik	0
10489235	1.00537	1.15492	1.51341	2.07867	RIKEN cDNA 9430008C03 gene	9430008C03Rik	0
10489239	1.02473	1.16769	1.56066	1.92	RIKEN cDNA 9430008C03 gene	9430008C03Rik	0
10566875	1.00286	1.14648	1.47502	1.4673		AA474408	0
10392815	0.97883	1.62831	1.43831	1.81715		AF251705	0
10398362	1.0303	1.12901	2.3607	1.56144		AF357355	0
10395365	0.985676	0.969034	4.2891	3.47676	anterior gradient 2 (Xenopus laevis)	Agr2	0
10502232	1.00484	1.05761	1.25916	1.02915	aminoacyl tRNA synthetase complex-interacting multifunctional protein 1	Aimp1	0
10527638	1.05978	1.81027	1.74504	1.57475	arachidonate 5-lipoxygenase activating protein	Alox5ap	0
10471929	1.05475	1.21635	1.44622	1.34703	Rho GTPase activating protein 15	Arhgap15	0
10361091	1.00531	2.05858	1.7076	2.11646	activating transcription factor 3	Atf3	0
10583573	1.01669	1.17044	1.51122	1.21108	autophagy-related 4D (yeast)	Atg4d	0
10532164	0.996865	1.14268	1.80546	1.56983	ATP synthase, H+ transporting, mitochondrial F1F0 complex, subunit e	Atp5k	0
10354739	0.987225	1.21592	1.9413	2.32771	ATP synthase, H+ transporting, mitochondrial F0 complex, subunit g	Atp5l	0
10380821	0.968597	1.21816	1.97237	2.23022	ATP synthase, H+ transporting, mitochondrial F0 complex, subunit g	Atp5l	0
10528662	0.966415	1.2177	1.9612	2.30829	ATP synthase, H+ transporting, mitochondrial F0 complex, subunit g	Atp5l	0
10553840	0.976943	1.21171	1.84839	2.02637	ATP synthase, H+ transporting, mitochondrial F0 complex, subunit g	Atp5l	0
10592983	0.969696	1.21918	1.98179	2.31511	ATP synthase, H+ transporting, mitochondrial F0 complex, subunit g	Atp5l	0
10599333	0.96581	1.19795	1.91537	1.98569	ATP synthase, H+ transporting, mitochondrial F0 complex, subunit g	Atp5l	0
10554129	1.05322	0.84309	1.25364	1.58122	RIKEN cDNA B130024G19 gene	B130024G19Rik	0
10539435	0.993717	1.34068	1.82055	1.2814	bolA-like 3 (E. coli)	Bola3	0
10586118	1.01161	1.67546	1.66032	1.36523	calmodulin-like 4	Calml4	0
10389214	1.03991	2.54842	2.26952	1.86589	chemokine (C-C motif) ligand 9	Ccl9	0
10576795	1.00769	1.14423	1.59257	1.78918	CD209a antigen	Cd209a	0
10482920	1.07041	1.50006	2.15611	1.51102	CD302 antigen	Cd302	0
10413014	0.941587	0.971123	1.72557	1.34682	coiled-coil-helix-coiled-coil-helix domain containing 1	Chchd1	0
10576029	1.0203	1.15506	1.60666	1.20265	cytochrome c oxidase subunit IV isoform 1	Cox4i1	0
10590383	1.0054	1.18993	1.53373	1.20658	differentially expressed in B16F10 1	Deb1	0
10364093	1.01613	0.95464	1.7524	1.05333	Der1-like domain family, member 3	Derl3	0
10407040	1.04926	1.19766	1.35978	1.21846	establishment of cohesion 1 homolog 1 (S. cerevisiae)	Esco1	0
10503484	1.04315	0.977216	1.6067	1.26413	family with sequence similarity 82, member B	Fam82b	0
10537394	1.03935	1.19642	1.97201	1.19596	formation of mitochondrial complexes 1 homolog (S. cerevisiae)	Fmc1	0
10376425	1.00983	0.75589	1.20496	0.991646	predicted gene 12258	Gm12258	0
10402262	1.03297	1.23881	1.75663	1.3905	predicted gene 2701	Gm2701	0
10425628	1.00448	1.07462	1.51589	1.40485	predicted gene 5805	Gm5805	0
10583806	1.00672	1.07014	1.61106	1.14866	predicted gene 6581	Gm6581	0
10365206	1.01574	0.880796	1.18107	1.28485	predicted gene 8290	Gm8290	0
10432556	1.06077	1.11298	1.63025	1.165	predicted gene 9763	Gm9763	0
10363000	1.00136	1.41032	1.55617	1.57538	glutathione peroxidase 4	Gpx4	0
10364675	0.986635	1.36288	1.50421	1.51819	glutathione peroxidase 4	Gpx4	0
10521461	0.976598	1.1592	1.57053	1.15517	GrpE-like 1, mitochondrial	Grpel1	0
10450694	1.00648	1.10401	1.65313	1.35159	histocompatibility 2, T region locus 22	H2-T22	0
10404069	0.995074	0.629258	1.67686	0.96105	histone cluster 1, H1a	Hist1h1a	0
10346303	1.01431	0.951997	1.60455	0.976165	heat shock protein 1 (chaperonin 10)	Hspe1	0
10455588	1.01493	0.924281	1.58882	0.975058	heat shock protein 1 (chaperonin 10)	Hspe1	0
10521969	0.989753	1.06216	1.72205	1.26726	IMP1 inner mitochondrial membrane peptidase-like (S. cerevisiae)	Immp1l	0
10397267	1.0395	1.18509	1.56976	1.20152	iron-sulfur cluster assembly 2 homolog (S. cerevisiae)	Isca2	0
10571048	0.994014	1.0477	1.34227	1.14774	LSM1 homolog, U6 small nuclear RNA associated (S. cerevisiae)	Lsm1	0
10359861	1.00329	1.13875	1.69781	1.11242	microsomal glutathione S-transferase 3	Mgst3	0
10420668	0.980703	0.805278	1.61638	1.99689	microRNA 15a	Mir15a	0
10604610	0.998154	1.03255	1.55405	1.33063	microRNA 351	Mir351	0
10519140	0.999498	1.33157	1.64203	1.49754	matrix metallopeptidase 23	Mmp23	0
10520833	0.998149	1.25063	1.37825	1.25538	mitochondrial ribosomal protein L33	Mrpl33	0
10564692	0.985481	1.16179	1.43252	1.12237	mitochondrial ribosomal protein L46	Mrpl46	0
10523541	0.948781	1.15359	1.42073	1.35073	mitochondrial ribosomal protein S18C	Mrps18c	0
10383999	1.01278	1.1098	1.52169	1.10398	mitochondrial ribosomal protein S24	Mrps24	0
10356677	0.978222	1.04485	1.78997	1.24422	myeloma overexpressed 2	Myeov2	0
10476775	0.976413	1.27871	1.51949	1.2698	N(alpha)-acetyltransferase 20, NatB catalytic subunit	Naa20	0
10497490	0.993386	0.789721	1.08216	1.15652	N-acetylated alpha-linked acidic dipeptidase-like 2	Naaladl2	0
10497501	1.00588	0.675969	1.04449	1.19949	N-acetylated alpha-linked acidic dipeptidase-like 2	Naaladl2	0
10543134	0.965212	1.18566	1.83101	1.23901	NADH dehydrogenase (ubiquinone) 1 alpha subcomplex, 4	Ndufa4	0
10543442	1.01741	1.04881	1.58694	1.41263	NADH dehydrogenase (ubiquinone) 1 alpha subcomplex, 5	Ndufa5	0
10537452	1.01305	0.999776	1.48686	1.14201	NADH dehydrogenase (ubiquinone) 1 beta subcomplex, 2	Ndufb2	0
10573194	1.01186	1.27345	1.69735	1.15579	NADH dehydrogenase (ubiquinone) 1 beta subcomplex, 7	Ndufb7	0
10468016	0.990576	1.20257	2.02488	1.53402	NADH dehydrogenase (ubiquinone) 1 beta subcomplex 8	Ndufb8	0
10558439	1.0019	0.924592	1.65989	0.92964	3-phosphoglycerate dehydrogenase	Phgdh	0
10470959	0.945644	0.76926	1.61819	0.917725	phytanoyl-CoA dioxygenase domain containing 1	Phyhd1	0
10373702	0.976979	0.953412	1.21231	1.3248	phosphatidylserine decarboxylase, pseudogene 1	Pisd-ps1	0
10599346	0.995128	1.14982	1.45899	1.51503	polymerase (RNA) II (DNA directed) polypeptide K	Polr2k	0
10490370	0.987753	1.33667	1.46176	1.49258	proteasome (prosome, macropain) subunit, alpha type 7	Psma7	0
10404531	0.996848	1.03892	1.27533	1.12205	proteasome (prosome, macropain) assembly chaperone 4	Psmg4	0
10356568	1.00676	0.744475	1.61636	0.928941	RAB17, member RAS oncogene family	Rab17	0
10348537	0.999146	1.71634	1.85697	1.86115	receptor (calcitonin) activity modifying protein 1	Ramp1	0
10500683	0.98151	0.965165	1.66597	1.50121	RAN guanine nucleotide release factor	Rangrf	0
10558910	0.967267	0.972911	1.63152	1.48767	RAN guanine nucleotide release factor	Rangrf	0
10464813	0.981311	0.857611	1.3455	1.19488	RNA binding motif protein 4	Rbm4	0
10595803	0.982584	1.03888	1.45956	1.61086	ring finger protein 7	Rnf7	0
10381458	0.987554	0.890783	1.3455	1.72961	U2 small nuclear RNA	Rnu2	0
10381460	0.987568	0.898141	1.3645	1.74843	U2 small nuclear RNA	Rnu2	0
10381470	0.987459	0.897958	1.36448	1.74812	U2 small nuclear RNA	Rnu2	0
10381472	0.987489	0.898316	1.36486	1.74916	U2 small nuclear RNA	Rnu2	0
10391488	0.987486	0.898077	1.36405	1.74781	U2 small nuclear RNA	Rnu2	0
10578688	0.991374	0.894972	1.38344	1.77733	U2 small nuclear RNA	Rnu2	0
10603736	0.989544	0.922735	1.33617	1.69274	U2 small nuclear RNA	Rnu2	0
10544523	0.905734	0.893219	1.91638	1.68972	RNA, Y1 small cytoplasmic, Ro-associated	Rny1	0
10378013	0.998664	1.24736	1.3706	1.27748	RPA interacting protein	Rpain	0
10471550	1.00175	1.16916	1.61782	1.31619	ribosomal protein L12	Rpl12	0
10491191	0.96904	0.823636	1.39042	0.988186	ribosomal protein L22 like 1	Rpl22l1	0
10528474	0.962243	0.817432	1.38954	0.942638	ribosomal protein L22 like 1	Rpl22l1	0
10388784	0.971845	1.25318	1.4544	1.24702	ribosomal protein L23a	Rpl23a	0
10360128	1.01425	1.02483	1.35785	1.22558	ribosomal protein L27	Rpl27	0
10545192	1.00154	1.13978	1.67312	1.76926	ribonuclease P RNA-like 1	Rprl1	0
10491058	0.99518	1.18929	1.67423	1.94853	ribonuclease P RNA-like 2	Rprl2	0
10456001	0.959699	1.06431	1.56458	1.54026	ribosomal protein S14	Rps14	0
10479362	1.04153	0.99839	1.61322	1.30303	ribosomal protein S21	Rps21	0
10402512	1.02748	1.40283	1.99179	1.79189	small Cajal body-specific RNA 1	Scarna13	0
10459766	0.993255	0.953126	1.59634	1.94936	small Cajal body-specific RNA 17	Scarna17	0
10461642	0.993485	0.953546	1.59674	1.95	small Cajal body-specific RNA 17	Scarna17	0
10426889	0.971479	1.18661	1.34286	1.37101	Sec61 beta subunit	Sec61b	0
10504831	0.957586	1.1775	1.37146	1.40248	Sec61 beta subunit	Sec61b	0
10365714	0.967896	0.961587	1.42698	1.44114	SEC61, gamma subunit	Sec61g	0
10384448	0.976503	0.965715	1.49301	1.31665	SEC61, gamma subunit	Sec61g	0
10584276	0.963124	0.944509	1.49505	1.35555	SEC61, gamma subunit	Sec61g	0
10600718	0.968229	0.953603	1.43696	1.41994	SEC61, gamma subunit	Sec61g	0
10551355	1.05254	1.15855	1.51049	1.07738	SERTA domain containing 3	Sertad3	0
10605986	0.986368	1.15011	1.82652	1.67221	solute carrier family 7 (cationic amino acid transporter, y+ system), member 3	Slc7a3	0
10379650	0.947787	0.82159	1.64954	2.25196	schlafen 3	Slfn3	0
10461156	0.968378	1.03023	1.40405	1.80709	small nucleolar RNA host gene (non-protein coding) 1	Snhg1	0
10461158	0.966328	0.927054	1.34191	1.6955	small nucleolar RNA host gene (non-protein coding) 1	Snhg1	0
10501922	0.984289	1.06567	1.73155	1.85152	small nucleolar RNA host gene 8	Snhg8	0
10508719	0.980794	0.935276	1.6334	1.48507	small nucleolar RNA, H/ACA box 16A	Snora16a	0
10441813	1.04382	1.05738	1.96928	2.77234	small nucleolar RNA, H/ACA box 20	Snora20	0
10390505	0.991735	0.858556	1.70622	1.90744	small nucleolar RNA, H/ACA box 21	Snora21	0
10564520	1.02363	0.92031	1.78544	2.10264	small nucleolar RNA, H/ACA box 21	Snora21	0
10398693	1.02253	1.15139	1.89204	3.112	small nucleolar RNA, H/ACA box 28	Snora28	0
10556206	0.958843	0.980793	2.10016	2.28775	small nucleolar RNA, H/ACA box 3	Snora3	0
10570432	0.958797	0.976982	2.09345	2.24261	small nucleolar RNA, H/ACA box 3	Snora3	0
10416503	0.952258	0.853487	1.61236	2.1614	small nucleolar RNA, H/ACA box 31	Snora31	0
10432176	0.916048	0.650583	2.08361	1.43828	small nucleolar RNA, H/ACA box 34	Snora34	0
10481101	1.03177	1.13812	1.69496	2.22935	small nucleolar RNA, H/ACA box 43	Snora43	0
10508721	0.976316	1.09798	1.44591	1.92476	small nucleolar RNA, H/ACA box 44	Snora44	0
10415640	1.02537	1.19967	1.61785	1.64124	small nucleolar RNA, H/ACA box 65	Snora65	0
10604076	1.00645	0.812406	2.04761	2.55316	small nucleolar RNA, H/ACA box 69	Snora69	0
10516908	1.0212	1.15145	2.17646	3.28458	small nucleolar RNA, H/ACA box 73a	Snora73a	0
10516906	0.99801	1.1184	1.97901	3.01127	small nucleolar RNA, H/ACA box 73b	Snora73b	0
10547073	1.00293	1.211	1.36886	1.89486	small nucleolar RNA, H/ACA box 7A	Snora7a	0
10382104	1.00287	1.18371	1.51214	1.95494	small nucleolar RNA, C/D box 104	Snord104	0
10565811	0.996709	1.16622	1.63263	2.04922	small nucleolar RNA, C/D box 14B	Snord15b	0
10461162	0.981409	0.961637	1.39061	1.48906	small nucleolar RNA, C/D box 22	Snord22	0
10563108	1.01341	1.10784	1.29778	1.31496	small nucleolar RNA, C/D box 35A	Snord35a	0
10563099	1.00746	0.953038	1.17901	1.54832	small nucleolar RNA, C/D box 35B	Snord35b	0
10351043	0.98726	0.939162	1.44445	1.74618	small nucleolar RNA, C/D box 47	Snord47	0
10376885	1.01533	1.16135	1.55011	1.85361	small nucleolar RNA, C/D box 49B	Snord49b	0
10508645	0.994052	1.19945	1.51055	1.91051	small nucleolar RNA, C/D box 85	Snord85	0
10480445	1.02698	0.915512	1.04575	1.27284	speckle-type POZ protein-like	Spopl	0
10537494	1.02234	0.909527	1.24346	1.50496	single-stranded DNA binding protein 1	Ssbp1	0
10600301	1.00438	1.35373	1.73509	1.7174	signal sequence receptor, delta	Ssr4	0
10391985	0.974228	0.82141	1.72615	1.80953	TATA box binding protein (Tbp)-associated factor, RNA polymerase I, D	Taf1d	0
10405739	0.973288	0.816548	1.71661	1.79073	TATA box binding protein (Tbp)-associated factor, RNA polymerase I, D	Taf1d	0
10409988	0.975662	0.820379	1.73252	1.80249	TATA box binding protein (Tbp)-associated factor, RNA polymerase I, D	Taf1d	0
10583297	0.986624	1.01525	1.47735	1.69707	TATA box binding protein (Tbp)-associated factor, RNA polymerase I, D	Taf1d	0
10583314	1.04125	0.793059	1.93046	1.35765	TATA box binding protein (Tbp)-associated factor, RNA polymerase I, D	Taf1d	0
10583316	1.01912	0.822853	2.11485	1.58323	TATA box binding protein (Tbp)-associated factor, RNA polymerase I, D	Taf1d	0
10583318	0.983331	0.830996	1.75116	1.8323	TATA box binding protein (Tbp)-associated factor, RNA polymerase I, D	Taf1d	0
10417676	0.988488	0.977305	1.30395	0.977336	THO complex 7 homolog (Drosophila)	Thoc7	0
10418804	1.01087	1.33966	1.51629	1.28829	translocase of inner mitochondrial membrane 23 homolog (yeast)	Timm23	0
10574718	1.00729	1.3448	1.72373	1.81786	transmembrane protein 208	Tmem208	0
10505071	1.05614	0.781062	1.51848	1.66065	transmembrane protein 38B	Tmem38b	0
10512701	1.00678	1.31494	2.05003	1.29648	translocase of outer mitochondrial membrane 5 homolog (yeast)	Tomm5	0
10528523	0.997358	0.952267	1.49025	1.10103	translocase of outer mitochondrial membrane 7 homolog (yeast)	Tomm7	0
10406953	1.03261	1.0071	1.20185	1.09303	tripartite motif-containing 23	Trim23	0
10465043	0.978594	1.03467	1.72321	1.04125	testis specific 10 interacting protein	Tsga10ip	0
10551883	1.03616	2.00614	2.03676	1.84297	TYRO protein tyrosine kinase binding protein	Tyrobp	0
10383887	0.965971	1.05133	1.76832	1.13193	ubiquinol-cytochrome c reductase, complex III subunit X	Uqcr10	0
10359826	1.03026	1.21941	2.01133	1.25436	ubiquinol-cytochrome c reductase, complex III subunit XI	Uqcr11	0
10370833	1.00889	1.15252	1.89241	1.13325	ubiquinol-cytochrome c reductase, complex III subunit XI	Uqcr11	0
10515253	1.01739	1.02793	1.66103	1.14599	ubiquinol-cytochrome c reductase hinge protein	Uqcrh	0
10385818	1.01098	1.39657	2.03985	1.71501	ubiquinol-cytochrome c reductase, complex III subunit VII	Uqcrq	0
10603878	0.958965	0.921259	1.17089	1.49486	ubiquitously expressed transcript	Uxt	0
10455015	0.992249	1.2178	2.50809	2.42621	vault RNA component 5	Vaultrc5	0
10468881	1.00235	0.900071	1.52642	1.28046	zinc finger protein 826	Zfp826	0
10368616	1.00866	0.802691	1.0761	1.51834	zinc finger with UFM1-specific peptidase domain	Zufsp	0
10347218	0.875428	0.59511	1.78171	1.91481			0
10347220	0.94777	0.821586	1.64959	2.25178			0
10347222	0.955993	0.816751	1.61331	2.2524			0
10347224	0.947925	0.821333	1.64942	2.2512			0
10355452	1.03269	1.16412	1.31576	1.15331			0
10361616	0.994846	1.30422	1.33014	1.79095			0
10366275	0.993515	1.03641	1.20929	1.44356			0
10378438	1.04796	0.857952	1.62243	1.68915			0
10387557	0.980352	1.0764	1.56585	1.66739			0
10398364	0.999421	0.566411	1.71462	0.839681			0
10419469	1.01973	1.23374	1.50951	1.848			0
10434743	0.97514	1.19026	1.30124	1.79837			0
10435185	0.996528	0.961883	1.41955	1.84821			0
10435787	1.0048	1.00695	1.61265	2.63352			0
10445542	1.0135	1.1154	1.38499	1.56441			0
10450365	1.02456	1.10761	1.79395	1.60145			0
10450482	1.00371	1.0773	1.16151	1.54413			0
10452417	1.0211	1.08683	1.24011	1.55226			0
10470316	0.947949	0.839748	1.69554	1.47114			0
10470318	1.01389	1.1415	1.58862	2.19474			0
10470320	1.12157	1.26203	1.66242	1.89778			0
10492953	0.985314	1.0089	1.09292	1.69704			0
10502949	0.997794	0.905409	1.13644	1.30254			0
10505922	0.98083	1.06924	1.49853	0.966909			0
10507475	0.955253	0.911566	1.37621	1.82974			0
10515427	0.982169	0.994706	1.26861	1.4434			0
10525185	1.04137	1.32726	1.62291	2.41267			0
10526085	1.04355	1.19661	1.40445	1.71364			0
10535900	0.988427	1.16726	1.58825	1.86362			0
10550320	0.998306	0.97377	1.41795	1.59329			0
10556242	1.0004	1.12705	1.7702	1.98284			0
10556611	0.994334	1.01844	1.17369	1.58568			0
10582562	0.970143	0.765717	1.16037	1.5019			0
10582580	1.00359	0.913794	1.48029	1.91198			0
10582582	0.993504	0.686222	2.09955	0.963777			0
10582584	0.993315	0.685782	2.09747	0.96299			0
10582882	0.94924	0.833395	1.6447	1.84616			0
10582888	0.998371	0.808117	1.94146	2.12391			0
10582890	0.96604	0.758116	1.62113	1.78767			0
10582896	0.92014	0.694002	1.88216	1.96913			0
10582916	0.88573	0.715938	1.79325	1.78935			0
10586166	1.01912	1.33896	2.06352	1.60985			0
10587688	0.973098	1.10745	1.55306	1.66262			0
10590265	1.01916	1.17862	1.69652	1.78641			0
10595620	0.972409	1.10794	1.55039	1.66217			0
10595622	0.988352	1.11839	1.61291	1.68004			0
10595626	0.97766	1.10796	1.63768	1.66095			0
10595636	0.988849	1.11995	1.61295	1.68406			0
10598032	0.872535	1.81863	2.27526	2.48451			0
10598073	1.032	1.65399	2.72098	3.31627			0
10598077	1.12536	1.67018	2.51678	2.77681			0
10598187	0.958353	0.959461	1.27893	1.39958			0
10598229	0.973541	0.977639	1.27982	1.35857			0
10599092	0.98919	0.973512	1.44588	1.51583			0
10601549	0.972178	1.23646	1.55432	1.83758			0
10603228	0.992449	0.983899	1.43471	1.47096			0
10608136	0.996309	0.916414	1.6635	1.76044			0
10574415	0.991037	1.20119	1.18867	1.76122	RIKEN cDNA 1700047G07 gene	1700047G07Rik	1
10418169	0.997615	0.931008	1.56837	2.2976	RIKEN cDNA 1700054O19 gene	1700054O19Rik	1
10392010	1.02131	0.84898	1.28122	2.64439	RIKEN cDNA 1700081L11 gene	1700081L11Rik	1
10412978	1.01196	1.14616	1.1695	1.56757	RIKEN cDNA 1810062O18 gene	1810062O18Rik	1
10570639	1.00135	0.968605	1.47447	3.06003	cadherin 11 pseudogene	2610005L07Rik	1
10436596	0.98171	1.13097	1.34318	1.91184	RIKEN cDNA 2810055G20 gene	2810055G20Rik	1
10565567	0.983458	1.11922	1.78217	2.50785	RIKEN cDNA 4632427E13 gene	4632427E13Rik	1
10407370	1.01938	0.82852	0.946258	1.11309	RIKEN cDNA 4833420G17 gene	4833420G17Rik	1
10495935	0.977351	0.594543	0.979255	0.984041	RIKEN cDNA 4930422G04 gene	4930422G04Rik	1
10504137	1.00149	1.06661	0.996197	1.56329	RIKEN cDNA 4933409K07 gene	4933409K07Rik	1
10504201	0.999241	1.06718	0.994063	1.5651	RIKEN cDNA 4933409K07 gene	4933409K07Rik	1
10512350	1.00138	1.0677	0.997003	1.56954	RIKEN cDNA 4933409K07 gene	4933409K07Rik	1
10512352	1.00121	1.06649	0.997961	1.57088	RIKEN cDNA 4933409K07 gene	4933409K07Rik	1
10504169	1.03001	1.01932	1.19043	3.31762	RIKEN cDNA 4933409K07 gene	4933409K07Rik	1
10512327	1.02789	1.00676	1.14334	3.11653	RIKEN cDNA 4933409K07 gene	4933409K07Rik	1
10580582	1.00632	1.16404	1.0096	2.09347	RIKEN cDNA 4933436C20 gene	4933436C20Rik	1
10483817	1.03618	1.24115	1.25855	1.75644	RIKEN cDNA 6030499A19 gene	6030499A19Rik	1
10503107	1.01433	1.10797	1.35375	3.07724	RIKEN cDNA 6330407A03 gene	6330407A03Rik	1
10586718	0.997193	0.959965	1.08571	2.117	RIKEN cDNA 9530091C08 gene	9530091C08Rik	1
10455249	0.999416	1.04682	0.995864	1.41841	RIKEN cDNA 9630014M24 gene	9630014M24Rik	1
10543785	0.982444	1.39851	1.09359	2.43365		AB041803	1
10438478	1.01117	1.02308	0.959894	1.44918	ATP-binding cassette, sub-family C (CFTR/MRP), member 5	Abcc5	1
10426284	1.04364	1.13995	1.01683	1.76775	acrosin prepropeptide	Acr	1
10455919	1.01267	0.974984	0.886183	1.41335	a disintegrin-like and metallopeptidase (reprolysin type) with thrombospondin type 1 motif, 19	Adamts19	1
10441791	1.00064	0.873654	1.03867	1.46742	antisense Igf2r RNA	Airn	1
10469300	1.01081	1.09764	1.36563	1.8777	ankyrin repeat domain 16	Ankrd16	1
10428002	0.985842	1.10946	1.12942	2.09443	ankyrin repeat domain 33B	Ankrd33b	1
10458355	0.993799	0.978537	1.15542	1.40188	amyloid beta (A4) precursor protein-binding, family B, member 3	Apbb3	1
10607250	0.994798	0.974836	1.10102	1.36426	apurinic/apyrimidinic endonuclease 2	Apex2	1
10425333	1.02118	1.24276	1.15267	1.79273	apolipoprotein B mRNA editing enzyme, catalytic polypeptide 3	Apobec3	1
10420316	1.03493	1.11289	1.03609	1.64815	ATPase, H+/K+ transporting, nongastric, alpha polypeptide	Atp12a	1
10557853	0.967353	1.03175	1.21981	3.1854	RIKEN cDNA B230325K18 gene	B230325K18Rik	1
10394860	0.99098	0.962525	1.01737	1.55123	RIKEN cDNA B230354O11 gene	B230354O11Rik	1
10410475	1.02633	1.12075	1.25485	1.66115		BC018507	1
10489190	0.997899	1.14427	1.07331	1.56017	bladder cancer associated protein homolog (human)	Blcap	1
10402841	0.997241	0.967159	0.95268	1.28694	BRF1 homolog, subunit of RNA polymerase III transcription initiation factor IIIB (S. cerevisiae)	Brf1	1
10503359	0.96134	0.629082	1.03171	1.41322	RIKEN cDNA C430048L16 gene	C430048L16Rik	1
10511156	0.987824	1.02174	1.2005	1.6786	cyclin L2	Ccnl2	1
10361270	1.01468	1.13857	1.13869	2.19353	CD46 antigen, complement regulatory protein	Cd46	1
10503204	1.00202	0.982858	0.944966	1.36858	chromodomain helicase DNA binding protein 7	Chd7	1
10441392	0.98644	1.02861	1.07547	1.37884	claudin 20	Cldn20	1
10344811	0.99017	0.907715	0.965151	1.26377	centrosome and spindle pole associated protein 1	Cspp1	1
10557397	0.983262	1.0629	1.05056	1.46973	RIKEN cDNA D430042O09 gene	D430042O09Rik	1
10393569	0.988118	1.07299	1.00865	1.70084	differential display clone 8	Ddc8	1
10570618	0.956119	1.0805	1.07848	1.60746	defensin beta 46	Defb46	1
10474004	0.955453	0.999881	1.03967	1.24089	diacylglycerol kinase zeta	Dgkz	1
10520445	1.02846	1.04533	1.10471	1.46243	DnaJ (Hsp40) homolog, subfamily B, member 6	Dnajb6	1
10591610	1.00063	0.998779	0.923523	1.73943	dedicator of cytokinesis 6	Dock6	1
10566205	0.993024	1.13702	0.887955	1.77983	deubiquitinating enzyme 2a	Dub2a	1
10451193	0.969808	1.08165	1.10276	1.85652	RIKEN cDNA E030047D23 gene	E030047D23Rik	1
10444995	0.96951	1.03151	1.1133	1.51797		EG547347	1
10470283	0.970909	1.24626	1.12974	1.68879	EGF-like domain 7	Egfl7	1
10538957	0.99227	1.00791	1.13846	1.47689	eukaryotic translation initiation factor 2 alpha kinase 3	Eif2ak3	1
10496485	0.98115	1.02565	1.0602	1.49253	eukaryotic translation initiation factor 4E	Eif4e	1
10405334	0.967426	1.07405	1.10378	1.3238	eukaryotic translation initiation factor 4E family member 1B	Eif4e1b	1
10402020	0.993851	0.934051	0.975446	1.28674	echinoderm microtubule associated protein like 5	Eml5	1
10586722	1.02283	0.958547	1.07717	2.51964	RIKEN cDNA F830001A07 gene	F830001A07Rik	1
10553401	0.965717	1.10925	1.15815	2.05395	RIKEN cDNA F830223B06 gene	F830223B06Rik	1
10452430	1.00572	0.945718	0.962209	1.44088	F-box and leucine-rich repeat protein 17	Fbxl17	1
10427904	1.01817	1.13022	1.27443	2.86728	F-box and leucine-rich repeat protein 7	Fbxl7	1
10530612	1.01778	0.9643	0.983653	1.74817	furry homolog-like (Drosophila)	Fryl	1
10445078	1.01658	1.01485	1.1247	1.87257	gamma-aminobutyric acid (GABA) B receptor, 1	Gabbr1	1
10351037	1.01435	0.863458	1.23229	1.47228	growth arrest specific 5	Gas5	1
10443120	1.01375	1.15825	1.27851	1.55064	gametogenetin binding protein 1	Ggnbp1	1
10527024	1.03023	1.20983	1.22385	1.57893	predicted gene 10091	Gm10091	1
10479973	0.990976	0.958895	1.11913	2.41925	predicted gene 10115	Gm10115	1
10398615	1.01083	0.986776	1.13408	1.78158	predicted gene 10158	Gm10158	1
10364328	1.0134	1.14914	1.18778	1.63004	predicted gene 10318	Gm10318	1
10519239	0.999028	1.03028	1.06498	1.60102	predicted gene 10560	Gm10560	1
10488430	1.04432	1.2031	1.32311	1.59538	predicted gene 10750	Gm10750	1
10365217	1.01467	0.939203	1.27467	1.81924	predicted gene 10776	Gm10776	1
10479971	1.00079	0.986551	1.03125	2.21159	predicted gene 10855	Gm10855	1
10392699	0.998108	1.07805	1.03754	1.38737	predicted gene 11681	Gm11681	1
10504373	0.999541	1.21529	1.15487	1.89496	predicted gene 12472	Gm12472	1
10514325	1.01077	1.0461	1.11506	1.34504	predicted gene 13290	Gm13290	1
10482918	1.00293	1.09982	0.955956	1.66152	predicted gene 13570	Gm13570	1
10414906	1.017	1.1501	1.13852	1.48932	predicted gene 13978	Gm13978	1
10577421	1.02945	1.12168	1.09508	1.47961	predicted gene 14851	Gm14851	1
10497968	1.00121	1.06461	1.12383	1.46954	predicted gene 16508	Gm16508	1
10438891	1.01542	1.0125	1.02792	2.03092	predicted gene 1968	Gm1968	1
10513536	1.00641	1.0172	1.19107	1.63907	predicted gene 2173	Gm2173	1
10414960	0.976984	1.05284	1.0897	1.4643	predicted gene 6033	Gm6033	1
10414427	1.01387	1.01599	1.19562	1.70905	glyceraldehyde-3-phosphate dehydrogenase pseudogene	Gm6498	1
10552249	0.982058	1.13969	1.13348	1.64128	predicted gene 6795	Gm6795	1
10584252	0.999269	1.12093	1.331	2.07561	predicted gene 9513	Gm9513	1
10408329	1.00393	1.04793	1.56479	2.74481	geminin	Gmnn	1
10416169	1.03724	1.18628	1.24492	1.70553	gonadotropin releasing hormone 1	Gnrh1	1
10391750	0.950271	1.032	1.01602	1.38045	G patch domain containing 8	Gpatch8	1
10374998	0.980099	1.04115	1.04746	1.94274	G protein-coupled receptor 75	Gpr75	1
10507675	0.995241	1.11964	1.12619	1.63452	human immunodeficiency virus type I enhancer binding protein 3	Hivep3	1
10358490	0.988878	1.00939	0.913314	1.85802	hemicentin 1	Hmcn1	1
10358513	0.99682	1.00592	0.968969	2.84157	hemicentin 1	Hmcn1	1
10358515	1.03247	1.2793	1.13544	3.64318	hemicentin 1	Hmcn1	1
10358573	1.03781	0.984235	0.910047	2.158	hemicentin 1	Hmcn1	1
10358603	1.02726	1.02208	0.914391	2.04502	hemicentin 1	Hmcn1	1
10358605	1.05552	1.08368	1.01618	2.48871	hemicentin 1	Hmcn1	1
10358607	0.987513	1.03703	0.92457	2.38575	hemicentin 1	Hmcn1	1
10358609	0.997249	1.04217	0.953264	2.06464	hemicentin 1	Hmcn1	1
10358625	1.02933	1.02648	0.886704	2.53977	hemicentin 1	Hmcn1	1
10358635	1.03758	1.05262	0.962674	2.35897	hemicentin 1	Hmcn1	1
10358654	1.02895	1.01762	0.903395	2.9759	hemicentin 1	Hmcn1	1
10358656	0.944138	0.942938	0.906366	2.75145	hemicentin 1	Hmcn1	1
10358658	0.974033	0.965049	1.04335	2.75977	hemicentin 1	Hmcn1	1
10358668	1.00287	1.00404	1.01029	2.56767	hemicentin 1	Hmcn1	1
10358666	1.01503	1.02298	1.07974	2.4707	hemicentin 1	Hmcn1	1
10358672	1.00838	1.0485	1.01919	2.08691	hemicentin 1	Hmcn1	1
10547469	0.98853	0.995376	1.18131	3.44289	hereditary sensory neuropathy, type II	Hsn2	1
10514327	1.00744	1.03676	1.10587	1.34215	interferon zeta	Ifnz	1
10514329	1.03659	1.05373	1.24703	1.39183	interferon zeta	Ifnz	1
10514331	1.02164	1.04661	1.15334	1.35045	interferon zeta	Ifnz	1
10492424	1.03449	1.07764	1.19873	1.51761	potassium voltage-gated channel, shaker-related subfamily, beta member 1	Kcnab1	1
10569306	0.982505	1.09414	1.11717	1.76964	keratin associated protein 5-1	Krtap5-1	1
10569308	0.995274	1.21779	1.12631	1.96051	keratin associated protein 5-1	Krtap5-1	1
10569296	1.01527	1.21249	1.20132	1.8883	keratin associated protein 5-2	Krtap5-2	1
10559175	0.998253	1.16423	1.11826	1.54619	keratin associated protein 5-4	Krtap5-4	1
10559181	1.02047	1.11511	1.15313	1.4642	keratin associated protein 5-4	Krtap5-4	1
10569288	1.03063	1.15412	1.1523	1.62647	keratin associated protein 5-4	Krtap5-4	1
10493903	1.00042	1.13687	1.10386	1.54476	late cornified envelope 3C	Lce3c	1
10557229	1.00827	1.09355	1.51394	2.07608		LOC100134980	1
10434283	1.00732	1.07914	1.20478	1.64689	similar to ubiquitin-conjugating enzyme E2 variant 2	LOC635992	1
10502766	1.0355	1.06739	1.07136	2.83308	latrophilin 2	Lphn2	1
10502770	0.971967	1.10429	1.02013	4.03828	latrophilin 2	Lphn2	1
10442986	0.9899	1.13361	1.23872	1.54615	Luc7 homolog (S. cerevisiae)-like	Luc7l	1
10537397	1.00234	0.978885	1.03265	1.58401	LUC7-like 2 (S. cerevisiae)	Luc7l2	1
10389882	0.993448	0.83488	1.10103	1.3298	LUC7-like 3 (S. cerevisiae)	Luc7l3	1
10427253	0.964793	0.900471	0.965189	1.68825	mitogen-activated protein kinase kinase kinase 12	Map3k12	1
10477167	0.998768	1.14475	1.24614	1.64717	malignant T cell amplified sequence 2	Mcts2	1
10357773	0.988985	0.855458	1.06839	1.30526	transformed mouse 3T3 cell double minute 4	Mdm4	1
10580137	1.03322	1.19963	1.12293	1.77156	microRNA 181c	Mir181c	1
10438338	1.04063	1.10246	1.16957	1.59543	microRNA 185	Mir185	1
10352499	1.00563	1.11387	1.1594	1.58414	microRNA 194-1	Mir194-1	1
10521796	1.00701	1.01285	1.02117	2.67775	microRNA 218-1	Mir218-1	1
10405779	1.02397	1.45636	1.38688	3.79676	microRNA 23b	Mir23b	1
10590071	1.00892	1.4281	1.08443	3.16089	microRNA 26a-1	Mir26a-1	1
10405781	1.02438	1.29891	1.57883	2.39397	microRNA 27b	Mir27b	1
10398334	1.0078	1.0785	1.12421	1.42778	microRNA 337	Mir337	1
10398286	0.972037	1.10663	1.09103	1.66521	microRNA 342	Mir342	1
10564233	0.967658	1.0133	1.12687	1.84756	microRNA 344	Mir344	1
10564235	0.966837	1.0037	1.13507	1.87429	microRNA 344	Mir344	1
10398297	1.01948	1.16576	1.1154	1.56611	microRNA 345	Mir345	1
10414154	1.03856	1.16389	1.26738	1.72519	microRNA 346	Mir346	1
10388623	0.983724	1.13233	1.17727	1.46721	microRNA 423	Mir423	1
10604612	0.996478	1.09707	1.36706	1.65288	microRNA 503	Mir503	1
10604832	1.01735	0.946136	1.10526	3.12388	microRNA 505	Mir505	1
10415873	0.979846	1.15754	1.22884	1.48894	microRNA 598	Mir598	1
10398332	1.02491	1.20373	1.1652	1.5382	microRNA 673	Mir673	1
10474683	0.970033	1.28535	1.20536	2.42672	microRNA 674	Mir674	1
10367120	1.00862	1.05895	1.26153	1.47983	microRNA 677	Mir677	1
10398396	1.05866	1.08097	1.73185	1.91481	microRNA 679	Mir679	1
10542221	0.973511	0.935904	1.10301	2.10784	microRNA 680-1	Mir680-1	1
10602221	1.00692	0.977253	1.35253	1.63479	microRNA 680-2	Mir680-2	1
10400004	1.05604	1.14266	1.17058	2.23563	microRNA 680-3	Mir680-3	1
10409709	0.959377	1.74009	2.02126	4.65195	microRNA 7-1	Mir7-1	1
10554231	1.02934	1.1157	1.13224	1.47326	microRNA 7-2	Mir7-2	1
10425985	0.965801	1.0464	1.07189	1.4374	microRNA let7b	Mirlet7b	1
10409059	1.01688	1.46926	1.31363	2.67483	microRNA let7d	Mirlet7d	1
10442083	1.00354	1.01837	1.27734	2.3928	microRNA let7e	Mirlet7e	1
10564294	1.02363	0.998366	0.996725	1.31327	myotubularin related protein 15	Mtmr15	1
10357363	1.00902	0.996164	0.86226	2.08129	NCK-associated protein 5	Nckap5	1
10480288	0.97804	1.29138	0.961264	2.29152	nebulette	Nebl	1
10359970	0.99263	1.01126	0.99651	1.41829	nitric oxide synthase 1 (neuronal) adaptor protein	Nos1ap	1
10433027	0.994119	1.10823	1.06291	1.67823	neuropeptide FF-amide peptide precursor	Npff	1
10601235	0.991935	0.838107	1.2098	1.42136	O-linked N-acetylglucosamine (GlcNAc) transferase (UDP-N-acetylglucosamine:polypeptide-N-acetylglucosaminyl transferase)	Ogt	1
10484733	0.984134	1.0908	1.1461	1.57748	olfactory receptor 1174	Olfr1174	1
10373610	0.940351	1.13492	1.37152	1.99143	olfactory receptor 767	Olfr767	1
10373651	1.0238	1.16058	1.15501	1.6961	olfactory receptor 814	Olfr814	1
10346810	0.97633	0.949313	0.883262	1.44258	par-3 partitioning defective 3 homolog B (C. elegans)	Pard3b	1
10578322	1.01754	1.23033	1.30951	2.32127	platelet-derived growth factor receptor-like	Pdgfrl	1
10536407	1.03188	0.945037	0.877656	1.32208	PHD finger protein 14	Phf14	1
10424467	0.99225	0.901332	0.902983	1.4	PHD finger protein 20-like 1	Phf20l1	1
10468970	0.984127	0.996212	1.05979	1.70838	per-hexamer repeat gene 1	Phxr1	1
10583203	0.974471	1.16738	1.10944	4.44853	per-hexamer repeat gene 4	Phxr4	1
10594538	0.984347	1.0245	1.01216	1.82373	pleckstrin homology domain containing, family O member 2	Plekho2	1
10454828	0.997096	1.01636	1.73259	2.92522	prenatal ethanol induced mRNA, pseudogene	Pnet-ps	1
10406399	1.02449	1.05336	1.00846	1.58907	POU domain class 5, transcription factor 2	Pou5f2	1
10501447	0.986159	0.705004	0.896934	1.06763	PRP38 pre-mRNA processing factor 38 (yeast) domain containing B	Prpf38b	1
10396008	0.984039	0.976396	1.08809	1.52323	PRP39 pre-mRNA processing factor 39 homolog (yeast)	Prpf39	1
10404538	0.998965	0.888201	1.00359	1.29276	PRP4 pre-mRNA processing factor 4 homolog B (yeast)	Prpf4b	1
10501778	0.98852	0.838264	0.963158	1.38326	polypyrimidine tract binding protein 2	Ptbp2	1
10520371	1.01264	0.923543	1.00246	1.52053	RNA binding motif protein 33	Rbm33	1
10520388	1.02987	0.887119	1.37092	2.31525	RNA binding motif protein 33	Rbm33	1
10596810	1.01494	1.20228	1.10622	2.07804	RNA binding motif protein 6	Rbm6	1
10501567	0.974908	0.96894	1.05086	1.31496	RNA-binding region (RNP1, RRM) containing 3	Rnpc3	1
10351515	0.987799	1.1871	1.97388	4.57462	U1b1 small nuclear RNA	Rnu1b1	1
10494411	0.981929	1.09134	2.07594	4.37846	U1b1 small nuclear RNA	Rnu1b1	1
10494413	0.942267	1.04731	2.04437	4.45361	U1b1 small nuclear RNA	Rnu1b1	1
10494417	0.981703	1.09048	2.07517	4.37546	U1b1 small nuclear RNA	Rnu1b1	1
10494421	0.942164	1.0464	2.03995	4.44789	U1b1 small nuclear RNA	Rnu1b1	1
10500343	0.941886	1.04832	2.04274	4.44712	U1b1 small nuclear RNA	Rnu1b1	1
10500356	0.982277	1.08958	2.07117	4.37293	U1b1 small nuclear RNA	Rnu1b1	1
10500358	0.941307	1.0465	2.03945	4.44825	U1b1 small nuclear RNA	Rnu1b1	1
10512937	0.943776	1.04906	2.04359	4.45461	U1b1 small nuclear RNA	Rnu1b1	1
10362674	0.968067	1.92573	1.50876	4.96857	U3A small nuclear RNA	Rnu3a	1
10380059	1.05181	2.13603	1.81914	3.97235	U3B small nuclear RNA 1	Rnu3b1	1
10380061	1.05163	2.13422	1.81691	3.96868	U3B small nuclear RNA 1	Rnu3b1	1
10380063	1.05151	2.13411	1.81644	3.96833	U3B small nuclear RNA 1	Rnu3b1	1
10380065	1.05197	2.1375	1.81969	3.97348	U3B small nuclear RNA 1	Rnu3b1	1
10394731	0.994659	1.07079	1.5723	2.8294	Rho-associated coiled-coil containing protein kinase 2	Rock2	1
10428074	1.03232	0.990069	1.21463	1.5097	ribosomal protein L30	Rpl30	1
10368277	0.930542	0.815338	1.66865	5.13076	ribosomal protein S12	Rps12	1
10567216	0.985114	0.966228	1.17365	1.30237	ribosomal protein S15A	Rps15a	1
10452085	1.00597	1.09907	1.09832	1.5458	scaffold attachment factor B2	Safb2	1
10497971	0.993231	0.866678	1.00992	1.23302	sodium channel and clathrin linker 1	Sclt1	1
10411839	0.997373	0.680023	0.838145	1.20175	splicing factor, arginine/serine-rich 12	Sfrs12	1
10580452	0.996201	1.07535	0.861505	1.45707	seven in absentia 1A	Siah1a	1
10363667	1.01557	1.16069	1.12763	1.4868	sirtuin 1 (silent mating type information regulation 2, homolog) 1 (S. cerevisiae)	Sirt1	1
10505630	0.990952	0.965486	1.21967	1.65348	small nuclear RNA activating complex, polypeptide 3	Snapc3	1
10461152	1.03204	1.0643	1.36708	1.96809	small nucleolar RNA host gene (non-protein coding) 1	Snhg1	1
10556244	1.01074	1.25434	2.21781	3.44435	small nucleolar RNA, H/ACA box 23	Snora23	1
10416732	0.966967	0.981714	1.13704	1.87859	small nucleolar RNA, H/ACA box 30	Snora30	1
10557703	0.963208	0.978937	1.13357	1.8733	small nucleolar RNA, H/ACA box 30	Snora30	1
10508723	0.967884	1.03203	1.21618	3.43437	small nucleolar RNA, H/ACA box 61	Snora61	1
10590267	1.00352	1.24142	1.18706	1.99735	small nucleolar RNA, H/ACA box 62	Snora62	1
10600355	1.04043	1.21656	1.36001	2.27991	small nucleolar RNA, H/ACA box 70	Snora70	1
10454807	0.984237	1.13956	1.24689	2.354	small nucleolar RNA, H/ACA box 74A	Snora74a	1
10377429	1.02874	1.21262	1.85359	12.9761	small nucleolar RNA, C/D box 118	Snord118	1
10399428	1.03004	1.20968	1.85199	13.0158	small nucleolar RNA, C/D box 118	Snord118	1
10567171	0.964988	1.38969	1.30936	2.54628	small nucleolar RNA, C/D box 14A	Snord14a	1
10565813	0.988776	1.05071	1.33595	2.18324	small nucleolar RNA, C/D box 15A	Snord15a	1
10586168	0.955934	2.08634	1.7937	5.57026	small nucleolar RNA, C/D box 16A	Snord16a	1
10563110	1.0253	1.05119	1.13911	1.86634	small nucleolar RNA, C/D box 34	Snord34	1
10376887	1.02805	1.07721	1.46011	1.98078	small nucleolar RNA, C/D box 49A	Snord49a	1
10446713	1.0217	0.953575	1.17145	1.83569	small nucleolar RNA, C/D box 53	Snord53	1
10419674	0.971263	1.12648	1.24742	1.9258	small nucleolar RNA, C/D box 8	Snord8	1
10356333	1.0045	1.08059	1.17925	1.90593	small nucleolar RNA, C/D box 82	Snord82	1
10353034	1.06953	0.986385	1.40888	2.19392	small nucleolar RNA, C/D box 87	Snord87	1
10375501	1.00007	1.14024	1.71458	3.05595	small nucleolar RNA, C/D box 95	Snord95	1
10544017	1.00157	1.01966	0.99638	1.46793	SV2 related protein homolog (rat)-like	Svopl	1
10471503	0.996804	1.17751	1.57806	2.47032	TATA box binding protein (Tbp)-associated factor, RNA polymerase I, D	Taf1d	1
10583310	1.03545	1.22667	1.45438	2.73534	TATA box binding protein (Tbp)-associated factor, RNA polymerase I, D	Taf1d	1
10583312	0.984163	1.12341	1.97971	9.09472	TATA box binding protein (Tbp)-associated factor, RNA polymerase I, D	Taf1d	1
10365145	1.01421	0.987038	1.11947	1.27836	transducin-like enhancer of split 2, homolog of Drosophila E(spl)	Tle2	1
10551989	0.991737	1.00961	1.11963	1.38409	transmembrane protein 149	Tmem149	1
10544640	0.991632	1.09829	1.43384	1.9484	transformer 2 alpha homolog (Drosophila)	Tra2a	1
10414911	1.02816	1.15521	1.148	1.52537	T cell receptor alpha variable region 13-3	Trav13-3	1
10414775	0.998589	1.09713	1.10623	1.49142	T cell receptor alpha variable 13-4/DV7	Trav13-4/dv7	1
10414882	1.0004	1.10014	1.10604	1.49464	T cell receptor alpha variable 13-4/DV7	Trav13-4/dv7	1
10414805	0.99634	1.13083	1.2038	1.68113	T cell receptor alpha variable 13D-4	Trav13d-4	1
10491438	1.02161	0.994049	1.31628	1.92996	tetratricopeptide repeat domain 14	Ttc14	1
10552288	0.985651	1.05155	1.05622	1.8292	V-set and transmembrane domain containing 2B	Vstm2b	1
10438069	0.988126	1.00237	1.18682	1.72603	yippee-like 1 (Drosophila)	Ypel1	1
10437712	1.01087	0.988593	1.07059	1.46126	zinc finger CCCH type containing 7 A	Zc3h7a	1
10504491	1.03903	1.10547	1.29015	1.90021	zinc finger, CCHC domain containing 7	Zcchc7	1
10504499	1.01617	1.0834	1.18544	1.588	zinc finger, CCHC domain containing 7	Zcchc7	1
10366409	0.995235	0.845826	0.894988	1.44541	zinc finger, C3H1-type containing	Zfc3h1	1
10527475	0.994956	1.05029	1.0922	1.43092	zinc finger protein 655	Zfp655	1
10554140	0.979152	1.01339	0.956513	1.55725	zinc finger protein of the cerebellum 4	Zic4	1
10376507	0.970676	0.992461	1.20989	1.48949	zinc finger with KRAB and SCAN domains 17	Zkscan17	1
10417887	1.00129	1.04718	1.3938	1.58399	zinc finger, MYND domain containing 17	Zmynd17	1
10384396	1.00996	1.0972	1.11726	2.59255			1
10388225	1.01231	1.18093	1.13163	1.61884			1
10395250	0.979629	1.05845	1.0225	1.50878			1
10402988	1.00315	1.03341	0.992688	1.36443			1
10421970	0.959961	0.847968	0.806468	2.45556			1
10432471	0.993128	1.04033	1.04858	2.2592			1
10443344	0.947137	1.04641	0.950067	1.53554			1
10444778	1.04343	1.03418	1.08509	2.1345			1
10445291	0.95168	1.44099	1.12464	4.99529			1
10453676	0.990819	1.12668	1.05509	2.90977			1
10480314	1.00488	1.20384	1.11743	3.23321			1
10488860	0.988097	1.02658	0.995571	2.01186			1
10500404	0.994569	1.22864	1.10385	1.71098			1
10545075	0.975857	1.04336	1.00825	1.43201			1
10574147	0.98385	1.11334	1.00221	1.53907			1
10586074	0.968898	1.04414	0.995615	1.32782			1
10345704	0.984124	1.19336	1.06532	2.06848			1
10347860	1.03452	1.1277	1.33422	1.87224			1
10352150	1.01264	1.18079	1.48299	3.42364			1
10353002	0.977798	1.054	1.10829	1.66061			1
10353061	0.991325	1.21389	1.17681	1.95999			1
10354368	1.02454	1.08674	1.10506	1.72264			1
10356170	1.05853	1.15295	1.4744	1.82037			1
10356997	0.962384	0.988273	1.07932	2.85931			1
10357001	1.04715	1.18443	1.23063	1.61507			1
10362536	1.00988	1.11795	1.14321	1.68855			1
10366184	1.05555	1.10395	1.19596	1.88341			1
10367118	1.0556	1.21888	1.60585	2.47572			1
10367475	1.02161	1.12098	1.39813	2.13739			1
10367671	1.00253	1.09848	1.14335	1.65791			1
10367803	0.997673	0.931839	1.31272	2.53068			1
10370070	1.03022	1.07644	1.13614	1.70024			1
10374350	0.965392	1.03958	1.12941	1.81397			1
10375229	1.00413	1.08566	1.25824	2.3047			1
10375497	0.962893	1.16651	1.50187	2.21464			1
10384179	0.996842	1.15017	1.42473	1.8841			1
10384210	0.99017	1.00432	1.13005	1.45952			1
10386756	1.0033	1.0305	1.16357	1.53722			1
10389699	1.00897	1.08792	1.06566	2.03227			1
10394776	1.01461	1.21846	1.24322	1.56896			1
10394829	1.01421	1.16014	1.39811	1.90963			1
10394850	1.05371	1.24844	1.38949	1.99296			1
10394858	1.01696	1.16064	1.27943	1.65901			1
10394938	1.05463	1.1714	1.42187	1.79242			1
10397708	1.01463	1.15787	1.28993	2.30121			1
10398360	1.04778	1.18691	1.68917	2.0522			1
10399657	1.05459	1.17137	1.42137	1.79222			1
10400708	1.02845	1.10445	1.2558	1.72509			1
10403748	1.05123	1.20927	1.40912	1.85212			1
10404593	0.980338	1.10764	1.69744	2.87427			1
10405745	0.910123	1.03075	1.06787	1.56041			1
10408249	0.964614	1.1207	1.13424	1.67677			1
10409014	0.999854	1.20909	1.67204	3.2319			1
10410654	0.955682	1.03266	1.19831	2.03307			1
10411609	1.01338	1.07641	1.18358	1.61892			1
10414736	1.02899	1.17218	1.2541	1.84133			1
10414796	1.01856	1.1508	1.13996	1.48891			1
10414932	1.04682	1.32331	1.26524	2.04206			1
10415013	1.05337	1.17144	1.15103	1.71475			1
10419726	0.996201	1.08006	1.28313	2.03189			1
10424381	0.956157	1.02405	1.11366	1.61226			1
10425761	1.02385	1.11069	1.20075	1.62595			1
10426148	1.00838	1.01682	1.40595	2.46179			1
10427468	1.00702	1.12355	1.39163	1.95315			1
10427995	0.994546	1.12831	1.29502	1.72141			1
10428837	1.00822	1.15612	1.22049	2.28646			1
10430572	1.02753	1.16378	1.31952	1.75862			1
10432263	1.01772	1.16883	1.20731	2.32247			1
10434285	1.00987	1.12552	1.22505	1.61064			1
10437735	0.975188	1.05145	1.12147	1.70424			1
10440909	1.05743	1.13805	1.21155	1.90847			1
10441811	0.962986	0.961024	1.53368	2.16176			1
10445741	1.03967	1.01973	1.44069	2.35864			1
10446425	1.00809	1.10592	1.48798	2.91309			1
10450870	1.00894	1.04737	1.10172	1.43304			1
10453627	1.01694	1.16263	1.13546	1.67441			1
10454651	0.99739	1.21645	1.53366	2.34239			1
10454731	0.949067	1.03094	1.42278	3.10693			1
10456435	0.976531	1.22421	1.31061	2.26441			1
10456437	1.02507	1.13489	1.13967	1.53776			1
10456721	0.937886	1.11551	1.2815	2.85953			1
10459768	1.00104	1.05326	1.62684	2.05743			1
10464601	0.997059	1.61903	1.40142	2.68371			1
10466604	1.04607	1.06901	1.18158	1.40594			1
10469503	0.951536	1.03764	1.03757	1.79956			1
10470314	0.976839	1.04588	1.21008	1.79636			1
10470909	0.979146	1.16306	1.09309	1.58665			1
10472467	1.05552	1.11948	1.18097	1.87133			1
10473107	0.980793	1.0475	1.11359	1.76175			1
10473584	1.0478	1.12265	1.19845	1.71755			1
10474687	1.00743	1.13489	1.40894	3.61601			1
10476102	0.954455	1.06071	1.23011	2.31053			1
10479294	1.0222	1.12657	1.24798	1.46932			1
10490852	1.06271	1.17846	1.2329	2.05129			1
10491897	1.01791	1.08089	1.31672	4.48646			1
10492888	1.01715	1.12523	1.62417	2.80045			1
10493307	0.99419	1.05541	1.63211	5.12627			1
10499703	0.979422	1.08799	1.23633	1.56968			1
10507870	0.994661	1.22107	1.727	3.37651			1
10507872	1.00331	1.24676	1.77932	3.4814			1
10509000	0.984391	1.0747	1.23457	2.09247			1
10510872	0.995126	1.18371	1.16304	1.76265			1
10511721	1.04651	1.19993	1.21119	1.73815			1
10512063	1.01337	1.18357	1.62474	3.9057			1
10515423	1.0074	0.89126	1.18619	1.59115			1
10525041	0.988608	0.936452	1.28699	2.01506			1
10525829	1.05023	1.10795	1.28642	1.5891			1
10526211	0.967661	0.957965	1.36039	1.79547			1
10531338	1.00329	1.08988	1.11172	1.50022			1
10531928	0.985151	1.09402	1.12835	1.4969			1
10532709	1.02406	1.2305	1.35729	1.81731			1
10537880	1.02616	1.14653	1.65516	2.63948			1
10538352	1.04355	1.35065	1.34922	2.19462			1
10538704	0.985833	0.903498	1.36394	2.00023			1
10541513	1.04048	1.02435	1.27627	1.40291			1
10543065	0.974056	1.00381	1.69364	2.8659			1
10545077	0.984742	1.09749	1.09454	1.4729			1
10545099	0.965919	0.997321	1.11175	2.08777			1
10546659	1.0171	1.24878	1.38524	2.44874			1
10546723	1.03628	1.00225	1.23409	1.34356			1
10546807	1.02737	1.02652	1.14694	1.64035			1
10548139	1.02502	1.06996	1.12306	1.8048			1
10548598	1.04084	1.16568	1.27755	2.24642			1
10549445	0.968797	1.15011	1.43262	1.97886			1
10550636	0.977733	1.04562	1.13066	1.52035			1
10552351	1.03999	1.13691	1.27186	1.67265			1
10552353	1.00907	0.916022	1.07454	1.29456			1
10554162	0.997562	0.969534	1.24389	1.9706			1
10555087	1.0579	1.01245	2.07786	2.77169			1
10555401	0.984171	0.916488	1.10649	1.50989			1
10556487	0.988328	1.05684	1.04439	1.57278			1
10562649	1.06483	1.16591	1.51933	1.86882			1
10562729	1.02714	1.10378	1.1601	1.44188			1
10565530	1.01775	1.17521	1.31431	2.57444			1
10566512	1.03031	1.12475	1.15297	1.56768			1
10569303	1.05505	1.14716	1.18457	1.70749			1
10569456	0.982219	1.07708	1.58108	2.33158			1
10571975	0.951133	0.905254	1.11478	2.27571			1
10575209	1.0576	1.19231	1.29183	2.14775			1
10575326	0.996638	1.05253	1.17146	1.70381			1
10575596	0.985552	1.17365	1.11279	1.58369			1
10576556	0.978243	0.98067	1.29468	2.07304			1
10578681	0.960306	1.08399	1.32053	2.73559			1
10579765	1.03127	1.09308	1.33655	1.69244			1
10579772	1.05899	1.2171	1.20766	1.67776			1
10580953	0.98596	1.00961	1.49915	1.95061			1
10580955	0.99112	1.00662	1.32874	2.47653			1
10582464	0.987167	1.01784	1.2848	2.98111			1
10582556	1.00566	0.940118	1.26251	1.91278			1
10582558	1.00784	0.94361	1.26794	1.91985			1
10582564	1.00776	0.943565	1.26838	1.9202			1
10582568	1.00796	0.943997	1.26908	1.92087			1
10582574	1.00528	0.941407	1.25979	1.91211			1
10582578	1.00662	0.943302	1.26234	1.91692			1
10587778	0.989723	1.20999	2.13741	4.80652			1
10588201	1.00746	1.00447	1.19314	1.35721			1
10589846	0.975794	1.04151	1.30283	1.80282			1
10590263	1.0381	1.08831	1.42543	2.05102			1
10592531	0.985754	1.01302	1.20844	1.8728			1
10595791	0.986694	1.08032	1.03179	1.51421			1
10597074	0.989809	0.988657	1.10687	1.62284			1
10597898	1.02421	1.20036	1.1546	1.58109			1
10598062	1.07675	1.50465	3.17236	7.48589			1
10598216	1.05146	1.14028	1.10376	1.85448			1
10598238	0.99868	1.07933	1.25127	1.59449			1
10605559	1.04035	1.33094	1.33163	1.83734			1
10491977	1.02599	0.849604	0.650431	0.815418	RIKEN cDNA 2810046L04 gene	2810046L04Rik	2
10492341	1.01559	0.91409	0.51046	0.917984	RIKEN cDNA 4631416L12 gene	4631416L12Rik	2
10367805	0.984277	0.781834	0.565899	0.709592	RIKEN cDNA 9130014G24 gene	9130014G24Rik	2
10519612	1.03671	0.813537	0.572164	0.707078	RIKEN cDNA 9330182L06 gene	9330182L06Rik	2
10538802	0.971006	0.847884	0.560847	0.657892	RIKEN cDNA A930038C07 gene	A930038C07Rik	2
10438980	1.00167	0.857519	0.613666	0.888778	ArfGAP with coiled-coil, ankyrin repeat and PH domains 2	Acap2	2
10531183	1.0033	0.764663	0.650114	0.714371	a disintegrin-like and metallopeptidase (reprolysin type) with thrombospondin type 1 motif, 3	Adamts3	2
10531195	0.97426	0.641591	0.52485	0.563264	a disintegrin-like and metallopeptidase (reprolysin type) with thrombospondin type 1 motif, 3	Adamts3	2
10468668	0.975199	0.843697	0.575242	0.643065	actin filament associated protein 1-like 2	Afap1l2	2
10487513	1.01424	0.753171	0.659681	0.745619	anaphase promoting complex subunit 1	Anapc1	2
10524588	0.994467	0.930473	0.581792	0.741316	ankyrin repeat domain 13a	Ankrd13a	2
10569618	0.9873	0.857665	0.462114	0.681367	anoctamin 1, calcium activated chloride channel	Ano1	2
10379654	1.00836	0.853138	0.645865	0.692702	adaptor-related protein complex 2, beta 1 subunit	Ap2b1	2
10456184	0.972006	0.962266	0.608943	0.742869	adenomatosis polyposis coli down-regulated 1	Apcdd1	2
10485989	0.994449	0.759957	0.547433	0.674855	aquarius	Aqr	2
10473965	1.01443	1.03422	0.679172	0.765385	Rho GTPase activating protein 1	Arhgap1	2
10570483	1.01984	0.946949	0.66131	0.827306	Rho guanine nucleotide exchange factor (GEF) 10	Arhgef10	2
10369792	1.01007	0.698005	0.558354	0.650956	AT rich interactive domain 5B (MRF1-like)	Arid5b	2
10555235	1.0056	0.966911	0.59838	0.884062	arrestin, beta 1	Arrb1	2
10542395	1.0011	0.685351	0.613957	0.710366	activating transcription factor 7 interacting protein	Atf7ip	2
10500434	0.989931	0.670808	0.585255	0.63766	B-cell CLL/lymphoma 9	Bcl9	2
10547251	1.04158	0.771178	0.660068	0.708492	BMS1 homolog, ribosome assembly protein (yeast)	Bms1	2
10587383	0.972036	0.587218	0.435514	0.534319	CD109 antigen	Cd109	2
10392735	1.00991	0.906588	0.672893	0.871954	CDC42 effector protein (Rho GTPase binding) 4	Cdc42ep4	2
10370210	1.00631	0.926903	0.558168	0.745841	collagen, type VI, alpha 1	Col6a1	2
10370180	1.01163	0.86537	0.615918	0.775267	collagen, type VI, alpha 2	Col6a2	2
10594301	0.984328	0.865274	0.531056	0.740093	coronin, actin binding protein, 2B	Coro2b	2
10565002	0.999074	0.869266	0.603552	0.733667	CREB regulated transcription coactivator 3	Crtc3	2
10590060	1.01328	0.788741	0.622384	0.760198	CTD (carboxy-terminal domain, RNA polymerase II, polypeptide A) small phosphatase-like	Ctdspl	2
10534596	1.01657	0.723894	0.637106	0.696805	cut-like homeobox 1	Cux1	2
10484249	1.06647	0.909945	0.610664	0.671792	CWC22 spliceosome-associated protein homolog (S. cerevisiae)	Cwc22	2
10544199	0.989755	0.822491	0.686014	0.81307	DENN/MADD domain containing 2A	Dennd2a	2
10581577	0.995304	0.857799	0.60708	0.729377	DEAH (Asp-Glu-Ala-His) box polypeptide 38	Dhx38	2
10381477	1.00272	0.846435	0.629405	0.725946	DEAH (Asp-Glu-Ala-His) box polypeptide 8	Dhx8	2
10420988	0.992109	0.933696	0.572129	0.6965	dihydropyrimidinase-like 2	Dpysl2	2
10404649	0.996386	0.729545	0.583783	0.72265	desmoplakin	Dsp	2
10588495	1.01168	0.893493	0.650556	0.670694	dual specificity phosphatase 7	Dusp7	2
10504662	0.996682	0.782761	0.591267	0.764043	RIKEN cDNA E230008N13 gene	E230008N13Rik	2
10375360	1.00354	0.899939	0.627475	0.795008	early B-cell factor 1	Ebf1	2
10422164	1.01272	0.992648	0.640236	0.794142	endothelin receptor type B	Ednrb	2
10406817	0.987563	0.805497	0.649047	0.744974	ectodermal-neural cortex 1	Enc1	2
10549655	1.03533	0.881552	0.569914	0.744608	EPS8-like 1	Eps8l1	2
10547408	0.979949	0.781426	0.583695	0.682919	ELKS/RAB6-interacting/CAST family member 1	Erc1	2
10438626	0.999189	0.751356	0.510436	0.584169	ets variant gene 5	Etv5	2
10411229	0.991727	0.858454	0.619415	0.785381	coagulation factor II (thrombin) receptor	F2r	2
10346668	1.00369	0.866697	0.64358	0.764203	family with sequence similarity 117, member B	Fam117b	2
10481845	0.993917	0.790574	0.652334	0.679249	family with sequence similarity 125, member B	Fam125b	2
10471535	1.01851	0.9508	0.611603	0.72994	family with sequence similarity 129, member B	Fam129b	2
10601915	1.00446	0.825461	0.651229	0.742725	family with sequence similarity 199, X-linked	Fam199x	2
10393970	0.99537	0.738729	0.394815	0.521349	fatty acid synthase	Fasn	2
10568436	0.998704	0.736856	0.552341	0.600868	fibroblast growth factor receptor 2	Fgfr2	2
10404404	0.997475	0.793071	0.490555	0.536222	forkhead box F2	Foxf2	2
10527101	1.00055	0.893471	0.65357	0.782616	forkhead box K1	Foxk1	2
10491962	1.00258	0.858593	0.584138	0.711168	forkhead box O1	Foxo1	2
10375956	1.01898	0.70051	0.512526	0.551902	follistatin-like 4	Fstl4	2
10579925	1.00722	0.85861	0.650854	0.872293	growth factor receptor bound protein 2-associated protein 1	Gab1	2
10416340	1.00148	1.06449	0.530311	0.734992	glial cell line derived neurotrophic factor family receptor alpha 2	Gfra2	2
10603151	0.995024	0.963475	0.653048	0.78683	glycoprotein m6b	Gpm6b	2
10571142	1.01613	0.853737	0.615382	0.758194	G protein-coupled receptor 124	Gpr124	2
10529957	1.01913	0.816735	0.641873	0.734053	G protein-coupled receptor 125	Gpr125	2
10400254	1.02274	0.848718	0.673893	0.860988	HEAT repeat containing 5A	Heatr5a	2
10452937	0.983045	0.678524	0.572658	0.695595	HEAT repeat containing 5B	Heatr5b	2
10461220	0.991262	0.804668	0.617647	0.776454	heterogeneous nuclear ribonucleoprotein U-like 2	Hnrnpul2	2
10436788	0.973872	0.674432	0.452938	0.576677	hormonally upregulated Neu-associated kinase	Hunk	2
10565018	1.00751	0.908405	0.614101	0.916325	IQ motif containing GTPase activating protein 1	Iqgap1	2
10476560	0.957724	0.792298	0.448324	0.73344	isthmin 1 homolog (zebrafish)	Ism1	2
10472820	1.0198	0.825615	0.566741	0.734969	integrin alpha 6	Itga6	2
10480090	1.00903	1.05453	0.638414	0.868369	integrin alpha 8	Itga8	2
10352234	0.99274	0.947791	0.643111	0.886381	inositol 1,4,5-trisphosphate 3-kinase B	Itpkb	2
10419790	1.00982	1.01308	0.621686	0.72735	ajuba	Jub	2
10564290	0.991954	0.847938	0.568649	0.657006	Kruppel-like factor 13	Klf13	2
10358787	0.966011	0.964292	0.435048	0.752928	laminin, gamma 2	Lamc2	2
10496091	0.977602	0.705541	0.532951	0.634001	lymphoid enhancer binding factor 1	Lef1	2
10416279	1.01003	0.900033	0.6472	0.740802	leucine-rich repeat LGI family, member 3	Lgi3	2
10519713	1.02583	0.870462	0.645881	0.861029		LOC635773	2
10564377	0.998481	0.863937	0.621379	0.921811	leucine-rich repeat kinase 1	Lrrk1	2
10561212	1.00174	0.806609	0.552609	0.841155	latent transforming growth factor beta binding protein 4	Ltbp4	2
10500847	0.996973	0.751734	0.614989	0.771427	membrane associated guanylate kinase, WW and PDZ domain containing 3	Magi3	2
10385591	0.977754	0.855365	0.646794	0.716822	mastermind like 1 (Drosophila)	Maml1	2
10599962	0.985729	0.784866	0.54456	0.63369	mastermind-like domain containing 1	Mamld1	2
10381776	1.0125	0.954876	0.621424	0.966969	microtubule-associated protein tau	Mapt	2
10560510	1.00236	0.954523	0.663103	0.860275	MAP/microtubule affinity-regulating kinase 4	Mark4	2
10362210	1.0022	0.715756	0.658317	0.719307	mediator complex subunit 23	Med23	2
10602068	1.02682	0.980309	0.560216	0.889866	midline 2	Mid2	2
10433639	0.988481	0.667919	0.544517	0.642793	MKL/myocardin-like 2	Mkl2	2
10433656	0.980119	0.63949	0.462683	0.610952	MKL/myocardin-like 2	Mkl2	2
10414102	1.00417	0.899889	0.585361	0.685461	multimerin 2	Mmrn2	2
10381898	0.979975	0.758962	0.496823	0.762519	mannose receptor, C type 2	Mrc2	2
10423155	1.01487	0.815872	0.623644	0.759269	myotubularin related protein 12	Mtmr12	2
10456653	1.02268	0.924196	0.584251	0.905419	myosin VB	Myo5b	2
10484318	0.969955	0.965519	0.630571	0.824798	NCK-associated protein 1	Nckap1	2
10443007	0.991132	0.81229	0.631171	0.727998	neuralized homolog 1B (Drosophila)	Neurl1B	2
10412921	0.989805	0.621897	0.506246	0.576799	nidogen 2	Nid2	2
10512165	1.00996	0.939862	0.634874	0.824058	nucleolar protein family 6 (RNA-associated)	Nol6	2
10564527	0.990732	0.822682	0.61736	0.751041	nuclear receptor subfamily 2, group F, member 2	Nr2f2	2
10471256	1.01863	0.822373	0.644382	0.849397	nucleoporin 214	Nup214	2
10566097	1.01637	0.944516	0.668261	0.817921	nucleoporin 98	Nup98	2
10415408	1.01131	0.744455	0.629591	0.633563	NYN domain and retroviral integrase containing	Nynrin	2
10464949	0.994241	0.833302	0.600392	0.702589	phosphofurin acidic cluster sorting protein 1	Pacs1	2
10413697	0.991581	0.758276	0.641494	0.74755	polybromo 1	Pbrm1	2
10498018	0.988103	0.759935	0.551069	0.608349	protocadherin 18	Pcdh18	2
10455139	0.986347	0.940949	0.641057	0.826038	protocadherin beta 22	Pcdhb22	2
10414417	1.00066	0.748383	0.634265	0.795063	pellino 2	Peli2	2
10385747	0.997386	0.790121	0.612293	0.765197	PHD finger protein 15	Phf15	2
10409076	1.00748	0.840437	0.652556	0.710531	PHD finger protein 2	Phf2	2
10602474	1.01787	0.868177	0.621744	0.79058	PHD finger protein 8	Phf8	2
10438112	1.00591	0.845855	0.598598	0.735987	phosphatidylinositol 4-kinase, catalytic, alpha polypeptide	Pi4ka	2
10588429	1.01034	0.763258	0.606026	0.704761	phosphatidylinositol 3 kinase, regulatory subunit, polypeptide 4, p150	Pik3r4	2
10478145	1.00598	0.917939	0.640917	0.752504	protein phosphatase 1, regulatory (inhibitor) subunit 16B	Ppp1r16b	2
10401007	0.973132	0.843396	0.642191	0.668919	protein phosphatase 2, regulatory subunit B (B56), epsilon isoform	Ppp2r5e	2
10368970	0.95731	0.937991	0.619677	0.783612	PR domain containing 1, with ZNF domain	Prdm1	2
10519028	0.999209	0.70399	0.583285	0.747153	PR domain containing 16	Prdm16	2
10431738	1.0203	1.09559	0.603696	0.797736	prickle homolog 1 (Drosophila)	Prickle1	2
10392388	1.00255	0.759197	0.645523	0.750151	protein kinase C, alpha	Prkca	2
10451372	0.99954	0.857888	0.602323	0.871588	PTK7 protein tyrosine kinase 7	Ptk7	2
10515613	0.975654	0.786352	0.524012	0.77952	protein tyrosine phosphatase, receptor type, F	Ptprf	2
10395103	0.997264	0.736281	0.509328	0.69983	peroxidasin homolog (Drosophila)	Pxdn	2
10385842	1.01065	0.826191	0.648226	0.66833	RAD50 homolog (S. cerevisiae)	Rad50	2
10502419	0.988141	0.7624	0.614945	0.649874	RAP1, GTP-GDP dissociation stimulator 1	Rap1gds1	2
10446965	0.996706	0.898037	0.598587	0.661318	RAS, guanyl releasing protein 3	Rasgrp3	2
10530269	1.01276	0.844923	0.650804	0.684199	RNA binding motif protein 47	Rbm47	2
10397853	1.00187	0.86545	0.649424	0.874008	Ras and Rab interactor 3	Rin3	2
10440543	0.985067	0.781344	0.597121	0.698022	ring finger protein 160	Rnf160	2
10440552	0.991362	0.772471	0.605527	0.77799	ring finger protein 160	Rnf160	2
10440564	1.00098	0.750694	0.614745	0.654979	ring finger protein 160	Rnf160	2
10440574	0.979517	0.798668	0.616835	0.772319	ring finger protein 160	Rnf160	2
10440576	1.0045	0.800289	0.576785	0.634555	ring finger protein 160	Rnf160	2
10440578	1.00703	0.838582	0.665835	0.759715	ring finger protein 160	Rnf160	2
10584288	1.00101	0.751519	0.626656	0.698603	roundabout homolog 4 (Drosophila)	Robo4	2
10506201	0.998476	0.718931	0.587543	0.700561	receptor tyrosine kinase-like orphan receptor 1	Ror1	2
10602772	1.0124	0.905288	0.619898	0.696055	ribosomal protein S6 kinase polypeptide 3	Rps6ka3	2
10410209	0.962414	0.90177	0.621013	0.654109	RING1 and YY1 binding protein	Rybp	2
10405179	1.00114	0.862292	0.619472	0.652387	sphingosine-1-phosphate receptor 3	S1pr3	2
10561461	1.0422	0.830834	0.664045	0.792163	sterile alpha motif domain containing 4B	Samd4b	2
10449741	0.986296	0.71721	0.64621	0.796117	salt inducible kinase 1	Sik1	2
10349671	0.980978	0.948291	0.419194	0.76672	solute carrier family 26, member 9	Slc26a9	2
10594404	0.997236	0.791552	0.606031	0.733658	MAD homolog 3 (Drosophila)	Smad3	2
10589466	1.03058	0.74777	0.656832	0.676788	SWI/SNF related, matrix associated, actin dependent regulator of chromatin, subfamily c, member 1	Smarcc1	2
10426798	1.0198	0.833043	0.571647	0.711927	SWI/SNF related, matrix associated, actin dependent regulator of chromatin, subfamily d, member 1	Smarcd1	2
10602599	1.01409	0.662713	0.584686	0.638447	structural maintenance of chromosomes 1A	Smc1a	2
10535586	0.994623	0.852385	0.560657	0.912617	SMAD specific E3 ubiquitin protein ligase 1	Smurf1	2
10399725	1.04862	0.77675	0.646319	0.656978	SRY-box containing gene 11	Sox11	2
10522445	1.01057	0.723303	0.520011	0.619043	spermatogenesis associated 18	Spata18	2
10556509	0.964728	0.835442	0.540038	0.738787	spondin 1, (f-spondin) extracellular matrix protein	Spon1	2
10458555	0.961726	0.787178	0.553447	0.726648	sprouty homolog 4 (Drosophila)	Spry4	2
10477970	0.989943	0.830053	0.625633	0.730994	Rous sarcoma oncogene	Src	2
10347427	0.994038	0.958672	0.64326	0.731115	serine/threonine kinase 36 (fused homolog, Drosophila)	Stk36	2
10452918	1.01719	0.839333	0.59063	0.74512	striatin, calmodulin binding protein	Strn	2
10463645	1.02147	0.842029	0.620641	0.655129	suppressor of fused homolog (Drosophila)	Sufu	2
10460202	1.01811	0.831064	0.671711	0.707477	suppressor of variegation 4-20 homolog 1 (Drosophila)	Suv420h1	2
10577808	0.990533	0.841232	0.598841	0.79411	transforming, acidic coiled-coil containing protein 1	Tacc1	2
10379944	0.999255	0.789814	0.573578	0.689649	T-box 4	Tbx4	2
10525030	1.01401	0.744718	0.601676	0.729579	T-box 5	Tbx5	2
10385776	1.02285	0.834555	0.571437	0.642967	transcription factor 7, T-cell specific	Tcf7	2
10545458	0.987164	0.818159	0.653974	0.758129	transcription factor 7-like 1 (T-cell specific, HMG box)	Tcf7l1	2
10445407	0.998832	0.908185	0.596848	0.721233	t-complex-associated testis expressed 1	Tcte1	2
10427095	1.00562	0.797458	0.624607	0.720957	tensin like C1 domain-containing phosphatase	Tenc1	2
10564343	1.00376	0.839396	0.460492	0.804465	tight junction protein 1	Tjp1	2
10586039	1.02975	0.900544	0.667621	0.792748	transducin-like enhancer of split 3, homolog of Drosophila E(spl)	Tle3	2
10569494	1.01598	0.975606	0.66116	0.697587	tumor necrosis factor receptor superfamily, member 22	Tnfrsf22	2
10412844	0.987628	0.777716	0.581667	0.866563	topoisomerase (DNA) II beta	Top2b	2
10494924	0.98915	0.78291	0.631851	0.672114	tripartite motif-containing 33	Trim33	2
10352396	0.983339	0.995814	0.55805	0.825252	transformation related protein 53 binding protein 2	Trp53bp2	2
10460057	0.993118	0.764721	0.583604	0.610477	teashirt zinc finger family member 1	Tshz1	2
10535231	1.01415	0.85206	0.65964	0.738932	tweety homolog 3 (Drosophila)	Ttyh3	2
10602716	1.01861	0.756953	0.575225	0.60325	ubiquilin 2	Ubqln2	2
10369388	0.968955	0.793605	0.571021	0.756955	unc-5 homolog B (C. elegans)	Unc5b	2
10535477	1.01709	0.862136	0.634698	0.682572	ubiquitin specific peptidase 42	Usp42	2
10475665	1.00139	1.00967	0.665566	0.814388	ubiquitin specific peptidase 8	Usp8	2
10360187	1.01466	0.850429	0.649394	0.685616	vang-like 2 (van gogh, Drosophila)	Vangl2	2
10413059	0.980784	0.911924	0.517225	0.759156	vinculin	Vcl	2
10508805	1.00709	0.829314	0.631875	0.746874	WAS protein family, member 2	Wasf2	2
10495343	0.991493	0.976041	0.628802	0.730505	WD repeat domain 47	Wdr47	2
10381063	1.01	0.876942	0.652018	0.748097	WAS/WASL interacting protein family, member 2	Wipf2	2
10413482	0.980364	0.727646	0.572842	0.610677	wingless-related MMTV integration site 5A	Wnt5a	2
10357381	1.00316	0.835914	0.581041	0.649273	Yeast Sps1/Ste20-related kinase 4 (S. cerevisiae)	Ysk4	2
10550296	1.03108	0.811132	0.616688	0.690008	zinc finger CCCH-type containing 4	Zc3h4	2
10425578	1.03557	0.785965	0.668131	0.73507	zinc finger CCCH type containing 7B	Zc3h7b	2
10582241	1.02035	0.866708	0.635145	0.842544	zinc finger, CCHC domain containing 14	Zcchc14	2
10597920	1.00862	1.03336	0.608087	0.749149	zinc finger, DHHC domain containing 3	Zdhhc3	2
10529708	1.04088	0.811593	0.671415	0.79598	zinc finger protein 518B	Zfp518b	2
10466886	1.0049	0.524342	0.354199	0.454149			2
10544837	1.00325	0.613518	0.560621	0.49606	RIKEN cDNA 1200009O22 gene	1200009O22Rik	3
10480324	0.966335	0.845459	0.72738	0.559063	RIKEN cDNA 2810030E01 gene	2810030E01Rik	3
10603796	0.970734	0.759367	0.569266	0.574772	RIKEN cDNA 4930578C19 gene	4930578C19Rik	3
10489051	1.00521	0.623667	0.680282	0.410701	RIKEN cDNA 5730471H19 gene	5730471H19Rik	3
10554074	0.992364	0.578247	0.504268	0.458944	a disintegrin-like and metallopeptidase (reprolysin type) with thrombospondin type 1 motif, 17	Adamts17	3
10531177	0.998258	0.720085	0.678508	0.585413	a disintegrin-like and metallopeptidase (reprolysin type) with thrombospondin type 1 motif, 3	Adamts3	3
10389759	1.01817	0.723156	0.658125	0.695975	ankyrin-repeat and fibronectin type III domain containing 1	Ankfn1	3
10494322	0.994989	0.82296	0.698911	0.600011	acidic (leucine-rich) nuclear phosphoprotein 32 family, member E	Anp32e	3
10381371	0.985692	0.678361	0.575709	0.593524	amine oxidase, copper containing 3	Aoc3	3
10431601	1.03545	0.903582	0.767136	0.655151	arylsulfatase A	Arsa	3
10575745	0.978474	0.787444	0.656573	0.686167	ATM interactor	Atmin	3
10382228	0.999255	0.738329	0.639412	0.550064	axin2	Axin2	3
10372750	1.01521	0.824725	0.641762	0.593714	cullin associated and neddylation disassociated 1	Cand1	3
10427454	0.998029	0.80914	0.678901	0.658294	caspase recruitment domain family, member 6	Card6	3
10533034	0.993965	0.796509	0.676974	0.596528	coiled-coil domain containing 60	Ccdc60	3
10607619	0.974461	0.738246	0.557043	0.455063	cyclin-dependent kinase-like 5	Cdkl5	3
10436958	1.02713	0.758578	0.581989	0.44929	chloride intracellular channel 6	Clic6	3
10504775	1.02678	0.573823	0.657341	0.605257	collagen, type XV, alpha 1	Col15a1	3
10571344	0.980093	0.548849	0.584311	0.482796	DNA segment, Chr 8, ERATO Doi 82, expressed	D8Ertd82e	3
10396270	0.992602	0.807674	0.57576	0.603205	dapper homolog 1, antagonist of beta-catenin (xenopus)	Dact1	3
10382010	1.01075	0.836703	0.667173	0.631197	DDB1 and CUL4 associated factor 7	Dcaf7	3
10596273	0.953191	0.681044	0.626909	0.542132	DnaJ (Hsp40) homolog, subfamily C, member 13	Dnajc13	3
10596279	0.979797	0.633496	0.509575	0.548482	DnaJ (Hsp40) homolog, subfamily C, member 13	Dnajc13	3
10467871	1.01138	0.678918	0.678247	0.646437	dynamin binding protein	Dnmbp	3
10422321	0.958288	0.492348	0.597311	0.381838	DAZ interacting protein 1	Dzip1	3
10504644	0.964313	0.693801	0.610053	0.614151	RIKEN cDNA E230008N13 gene	E230008N13Rik	3
10452980	0.998635	0.755604	0.587599	0.609341	eukaryotic translation initiation factor 2-alpha kinase 2	Eif2ak2	3
10516371	1.0162	0.72025	0.578866	0.594126	eukaryotic translation initiation factor 2C, 1	Eif2c1	3
10454332	0.999314	0.838413	0.736148	0.593647	elongation protein 2 homolog (S. cerevisiae)	Elp2	3
10503659	0.95715	0.425181	0.538622	0.35978	Eph receptor A7	Epha7	3
10511560	0.960095	0.781942	0.580412	0.557582	epithelial splicing regulatory protein 1	Esrp1	3
10437160	1.00138	0.737793	0.582055	0.577871	E26 avian leukemia oncogene 2, 3' domain	Ets2	3
10395457	0.995682	0.643397	0.550343	0.459834	ets variant gene 1	Etv1	3
10406934	0.994704	0.649479	0.577224	0.525284	ets variant gene 1	Etv1	3
10363901	0.995154	0.730666	0.497061	0.51646	ets variant gene 5	Etv5	3
10394593	0.980373	0.806418	0.543857	0.59274	family with sequence similarity 49, member A	Fam49a	3
10474689	1.0419	0.853024	0.663181	0.683554	family with sequence similarity 98, member B	Fam98b	3
10536444	0.970008	0.326702	0.500618	0.301767	forkhead box P2	Foxp2	3
10527158	1.01444	0.802732	0.636553	0.485269	fascin homolog 1, actin bundling protein (Strongylocentrotus purpuratus)	Fscn1	3
10381603	0.96276	0.781399	0.716268	0.570117	frizzled homolog 2 (Drosophila)	Fzd2	3
10453759	0.987394	0.668342	0.503105	0.494829	predicted gene 10554	Gm10554	3
10510176	0.980602	0.784254	0.683352	0.589758	predicted gene 13034	Gm13034	3
10473322	0.99969	0.824947	0.595378	0.555668	predicted gene 13691	Gm13691	3
10473325	0.999837	0.824598	0.595334	0.556026	predicted gene 13691	Gm13691	3
10473328	0.999585	0.824421	0.595203	0.555747	predicted gene 13691	Gm13691	3
10473331	1.00002	0.824539	0.594698	0.556341	predicted gene 13691	Gm13691	3
10473334	1.00003	0.824472	0.594697	0.556229	predicted gene 13691	Gm13691	3
10473337	0.999879	0.824685	0.594692	0.556096	predicted gene 13691	Gm13691	3
10473340	0.999721	0.824582	0.594846	0.556068	predicted gene 13691	Gm13691	3
10550627	0.997572	0.880038	0.706072	0.628534	G protein-coupled receptor 4	Gpr4	3
10423770	1.01229	0.775768	0.678769	0.677371	grainyhead-like 2 (Drosophila)	Grhl2	3
10606436	1.00187	0.732538	0.66164	0.579732	high-mobility group nucleosome binding domain 5	Hmgn5	3
10409643	1.01672	0.816323	0.615403	0.491759	heterogeneous nuclear ribonucleoprotein A0	Hnrnpa0	3
10345025	1.04452	0.932836	0.862355	0.690036	isoleucine-tRNA synthetase	Iars	3
10390211	1.06455	0.583419	0.699575	0.50913	insulin-like growth factor 2 mRNA binding protein 1	Igf2bp1	3
10415960	0.981299	0.766118	0.654094	0.504514	integrator complex subunit 9	Ints9	3
10356498	0.981068	0.763393	0.63785	0.618625	IQ motif containing with AAA domain	Iqca	3
10571705	1.01954	0.848629	0.664976	0.736168	interferon regulatory factor 2	Irf2	3
10452228	1.03113	0.768876	0.643689	0.633616	KH-type splicing regulatory protein	Khsrp	3
10376033	0.98611	0.724402	0.64897	0.535593	kinesin family member 3A	Kif3a	3
10502029	0.997706	0.710413	0.681159	0.477909	La ribonucleoprotein domain family, member 7	Larp7	3
10446771	1.002	0.823002	0.602865	0.602688	lysocardiolipin acyltransferase 1	Lclat1	3
10455813	1.04929	0.508962	0.645374	0.457385	lamin B1	Lmnb1	3
10521555	0.99269	0.873846	0.746112	0.62563	Ly1 antibody reactive clone	Lyar	3
10604528	0.996872	0.703118	0.651835	0.518133	muscleblind-like 3 (Drosophila)	Mbnl3	3
10353420	1.08428	0.607514	0.700391	0.437307	minichromosome maintenance deficient 3 (S. cerevisiae)	Mcm3	3
10437945	1.06179	0.633068	0.707182	0.457287	minichromosome maintenance deficient 4 homolog (S. cerevisiae)	Mcm4	3
10501909	0.981241	0.79481	0.688294	0.576886	methyltransferase like 14	Mettl14	3
10554655	1.04077	0.859348	0.703176	0.53553	mex3 homolog B (C. elegans)	Mex3b	3
10573924	1.0164	0.752018	0.589712	0.547121	matrix metallopeptidase 2	Mmp2	3
10467730	0.979925	0.791527	0.702152	0.568933	MORN repeat containing 4	Morn4	3
10363170	0.992825	0.817825	0.658664	0.582604	male-specific lethal 3-like 2 (Drosophila)	Msl3l2	3
10442840	1.00143	0.539193	0.565627	0.479935	mesothelin-like	Mslnl	3
10542892	1.02395	0.862063	0.72501	0.592421	nucleus accumbens associated 1, BEN and BTB (POZ) domain containing	Nacc1	3
10573779	0.968244	0.74776	0.558949	0.610142	naked cuticle 1 homolog (Drosophila)	Nkd1	3
10601164	0.985764	0.748977	0.720248	0.546532	non-POU-domain-containing, octamer binding protein	Nono	3
10379228	1.00641	0.781181	0.608839	0.552413	nitric oxide synthase 2, inducible	Nos2	3
10470973	1.0272	0.705044	0.676485	0.649533	nucleoporin 188	Nup188	3
10577096	0.971514	0.801426	0.708534	0.558824	PCI domain containing 2	Pcid2	3
10522503	1.02007	0.520709	0.556088	0.520136	platelet derived growth factor receptor, alpha polypeptide	Pdgfra	3
10522716	0.979356	0.780895	0.640596	0.633699	polymerase (RNA) II (DNA directed) polypeptide B	Polr2b	3
10443332	1.00009	0.858286	0.678963	0.641959	peroxisome proliferator activator receptor delta	Ppard	3
10402730	1.0335	0.883653	0.674905	0.612316	protein phosphatase 1, regulatory (inhibitor) subunit 13B	Ppp1r13b	3
10451434	0.9807	0.800665	0.757105	0.565284	protein phosphatase 2, regulatory subunit B (B56), delta isoform	Ppp2r5d	3
10485191	0.997293	0.63135	0.52981	0.517377	PR domain containing 11	Prdm11	3
10531581	1.02664	0.740042	0.626474	0.61649	PR domain containing 8	Prdm8	3
10436456	0.999191	0.714283	0.568713	0.563396	protein S (alpha)	Pros1	3
10485624	0.993435	0.835269	0.678867	0.566463	proline rich Gla (G-carboxyglutamic acid) 4 (transmembrane)	Prrg4	3
10596543	0.9599	0.590364	0.538096	0.483989	RAD54 like 2 (S. cerevisiae)	Rad54l2	3
10398601	0.98684	0.761321	0.644467	0.598783	REST corepressor 1	Rcor1	3
10504424	0.999919	0.721636	0.627024	0.663622	reversion-inducing-cysteine-rich protein with kazal motifs	Reck	3
10440560	0.993392	0.779145	0.61122	0.626611	ring finger protein 160	Rnf160	3
10416023	0.989372	0.510932	0.637714	0.449095	scavenger receptor class A, member 5 (putative)	Scara5	3
10518361	1.00576	0.793112	0.695729	0.577462	SWI/SNF related, matrix associated, actin dependent regulator of chromatin, subfamily a, member 5	Smarca5	3
10463951	0.991093	0.772558	0.646316	0.610159	structural maintenace of chromosomes 3	Smc3	3
10452658	1.02549	0.616271	0.599645	0.618382	SMC hinge domain containing 1	Smchd1	3
10452701	1.00311	0.594455	0.562061	0.499055	SMC hinge domain containing 1	Smchd1	3
10455721	1.03743	0.477509	0.62282	0.388874	synuclein, alpha interacting protein (synphilin)	Sncaip	3
10433597	0.989949	0.71888	0.562677	0.622797	sorting nexin 29	Snx29	3
10382328	1.00227	0.579273	0.535414	0.340911	SRY-box containing gene 9	Sox9	3
10494684	0.999586	0.662188	0.538417	0.555482	sperm associated antigen 17	Spag17	3
10427683	1.04273	0.666455	0.496716	0.500228	sperm flagellar 2	Spef2	3
10427689	0.993524	0.68543	0.58947	0.531457	sperm flagellar 2	Spef2	3
10447461	1.01826	0.798418	0.64152	0.69765	stonin 1	Ston1	3
10419611	1.02643	0.798979	0.644635	0.633028	suppressor of Ty 16 homolog (S. cerevisiae)	Supt16h	3
10451736	0.983186	0.721628	0.62805	0.673828	TBC1 domain family, member 5	Tbc1d5	3
10360920	0.99679	0.618318	0.612181	0.539726	transforming growth factor, beta 2	Tgfb2	3
10420596	0.999313	0.828742	0.630732	0.601441	tumor necrosis factor receptor superfamily, member 19	Tnfrsf19	3
10530910	0.995096	0.681679	0.668512	0.541991	ubiquitin-like modifier activating enzyme 6	Uba6	3
10386636	0.99702	0.731066	0.666759	0.50812	ubiquitin specific peptidase 22	Usp22	3
10436487	1.02658	0.89058	0.719098	0.639046	vestigial like 3 (Drosophila)	Vgll3	3
10510142	1.00288	0.800505	0.711315	0.607204	vomeronasal 2, receptor, pseudogene 14	Vmn2r-ps14	3
10522090	1.04402	0.731209	0.609292	0.559473	WD repeat domain 19	Wdr19	3
10394498	0.954665	0.637213	0.508953	0.507678	WD repeat domain 35	Wdr35	3
10593497	0.994486	0.790642	0.659043	0.541094	zinc finger CCCH type containing 12C	Zc3h12c	3
10556246	1.00757	0.818414	0.659	0.563445	zinc finger protein 143	Zfp143	3
10463121	0.97356	0.640771	0.547102	0.45098	zinc finger protein 518	Zfp518	3
10557585	0.966868	0.74058	0.637534	0.610158	zinc finger protein 553	Zfp553	3
10489723	1.00006	0.686776	0.646306	0.527584	zinc finger, MYND-type containing 8	Zmynd8	3
10367816	1.00129	0.750613	0.55507	0.591481			3
10356764	0.989283	1.40134	0.5852	0.95331	RIKEN cDNA 2310007B03 gene	2310007B03Rik	4
10554269	1.00888	1.06389	0.575825	1.05246	abhydrolase domain containing 2	Abhd2	4
10381962	0.972856	1.1992	0.480811	1.1176	angiotensin I converting enzyme (peptidyl-dipeptidase A) 1	Ace	4
10584047	1.01322	1.30897	0.654223	1.17671	a disintegrin-like and metallopeptidase (reprolysin type) with thrombospondin type 1 motif, 8	Adamts8	4
10463911	0.990862	1.06052	0.581306	0.919279	adducin 3 (gamma)	Add3	4
10599927	1.01483	1.03328	0.509433	0.95402	AF4/FMR2 family, member 2	Aff2	4
10400006	1.01368	1.0849	0.594168	0.892997	aryl-hydrocarbon receptor	Ahr	4
10367634	1.0082	1.19068	0.654155	1.20716	A kinase (PRKA) anchor protein (gravin) 12	Akap12	4
10396640	0.987058	0.891645	0.494511	0.929192	A kinase (PRKA) anchor protein 5	Akap5	4
10440491	1.01109	1.0727	0.637501	0.998138	amyloid beta (A4) precursor protein	App	4
10387201	0.995851	0.989153	0.643282	0.922639	Rho guanine nucleotide exchange factor (GEF) 15	Arhgef15	4
10604713	1.00701	1.16583	0.62477	1.05988	Rac/Cdc42 guanine nucleotide exchange factor (GEF) 6	Arhgef6	4
10360806	0.991491	1.16411	0.611514	0.915805	calpain 2	Capn2	4
10569646	0.987177	1.07876	0.639987	0.926529	cyclin D1	Ccnd1	4
10488382	0.991827	1.08543	0.506907	1.01429	CD93 antigen	Cd93	4
10574438	1.00016	1.00422	0.580344	0.942003	cadherin 5	Cdh5	4
10402708	1.02533	1.47984	0.930759	1.10766	creatine kinase, brain	Ckb	4
10532711	1.00958	1.24066	0.614885	1.10284	chemokine-like receptor 1	Cmklr1	4
10576973	0.974817	0.879109	0.484991	0.964834	collagen, type IV, alpha 1	Col4a1	4
10570068	0.978373	0.949783	0.411801	1.05351	collagen, type IV, alpha 2	Col4a2	4
10575976	0.97764	1.04695	0.612752	0.85344	cysteine-rich secretory protein LCCL domain containing 2	Crispld2	4
10362201	1.02479	1.87636	0.630504	1.78651	connective tissue growth factor	Ctgf	4
10454786	0.991902	1.00385	0.544089	0.903733	catenin (cadherin associated protein), alpha 1	Ctnna1	4
10484402	0.976543	0.937004	0.621572	0.891413	catenin (cadherin associated protein), delta 1	Ctnnd1	4
10553598	0.997064	0.956091	0.60076	0.873632	cytoplasmic FMR1 interacting protein 1	Cyfip1	4
10551197	0.941805	2.14663	1.15162	2.60857	cytochrome P450, family 2, subfamily b, polypeptide 10	Cyp2b10	4
10468399	1.01487	1.04966	0.646134	0.961525	DNA segment, Chr 19, ERATO Doi 652, expressed	D19Ertd652e	4
10579812	1.01788	0.984481	0.652455	0.973075	endothelin receptor type A	Ednra	4
10454782	1.0317	1.70273	0.796665	1.16167	early growth response 1	Egr1	4
10534343	0.997924	0.933023	0.537494	0.932346	elastin	Eln	4
10557843	0.99059	0.962639	0.621747	0.968963	fusion, derived from t(12;16) malignant liposarcoma (human)	Fus	4
10539873	0.984091	1.32228	0.633255	1.24984	GATA binding protein 2	Gata2	4
10461844	0.987519	0.962829	0.614782	0.930261	guanine nucleotide binding protein, alpha q polypeptide	Gnaq	4
10464425	1.00983	1.18758	0.592334	1.24874	G protein-coupled receptor kinase 5	Grk5	4
10390117	0.941774	1.21807	0.462947	1.19185	integrin alpha 3	Itga3	4
10590031	0.960793	0.964313	0.491352	0.909744	integrin alpha 9	Itga9	4
10483000	0.9695	1.0394	0.437721	0.91467	integrin beta 6	Itgb6	4
10391103	1.00242	1.17782	0.601074	0.907485	junction plakoglobin	Jup	4
10375137	0.948254	1.11038	0.642309	0.831527	potassium large conductance calcium-activated channel, subfamily M, beta member 1	Kcnmb1	4
10530692	0.989598	0.963682	0.49442	0.971526	kinase insert domain protein receptor	Kdr	4
10522075	1.00845	1.43802	0.664742	1.17024	kelch-like 5 (Drosophila)	Klhl5	4
10368380	0.987969	0.962202	0.542072	0.885692	l(3)mbt-like 3 (Drosophila)	L3mbtl3	4
10352838	1.01214	0.969589	0.529132	0.891374	laminin, beta 3	Lamb3	4
10583732	0.925781	1.31832	0.438388	0.722715	low density lipoprotein receptor	Ldlr	4
10459772	0.936816	3.01272	0.53699	1.52613	lipase, endothelial	Lipg	4
10416215	0.99661	1.30274	0.632119	1.38154	lysyl oxidase-like 2	Loxl2	4
10584674	0.998837	1.17762	0.639037	1.12084	melanoma cell adhesion molecule	Mcam	4
10459227	1.01949	1.74165	1.13825	3.87105	microRNA 143	Mir143	4
10573342	0.995928	1.45175	1.08509	2.00033	microRNA 23a	Mir23a	4
10425983	1.0328	1.31349	1.15668	1.87755	microRNA let7c-2	Mirlet7c-2	4
10574350	1.00806	1.32768	0.661778	1.14586	matrix metallopeptidase 15	Mmp15	4
10449000	0.977215	1.37743	0.617778	1.34646	mesothelin	Msln	4
10555197	1.02657	1.60957	0.556415	1.10928	microtubule-associated protein 6	Mtap6	4
10361956	1.01555	1.11513	0.680093	0.987745	microtubule-associated protein 7	Mtap7	4
10430201	0.969711	0.885099	0.48078	0.966002	myosin, heavy polypeptide 9, non-muscle	Myh9	4
10354432	1.00937	1.05001	0.645871	1.03399	myosin IB	Myo1b	4
10378697	0.998636	1.05939	0.661415	0.903755	myosin IC	Myo1c	4
10389022	0.996095	1.11174	0.574305	0.931243	myosin ID	Myo1d	4
10389025	1.00144	1.0792	0.579375	1.14282	myosin ID	Myo1d	4
10459089	0.983134	1.08814	0.619554	1.04707	N-deacetylase/N-sulfotransferase (heparan glucosaminyl) 1	Ndst1	4
10444352	0.998207	1.02471	0.607831	1.10094	Notch gene homolog 4 (Drosophila)	Notch4	4
10502240	0.99829	1.07244	0.643448	0.967837	nephronectin	Npnt	4
10576639	1.01069	1.05851	0.529317	0.904424	neuropilin 1	Nrp1	4
10515822	1.03307	2.1407	0.735797	1.24003	olfactory receptor 1342	Olfr1342	4
10578829	0.980651	0.865169	0.595829	0.953888	palladin, cytoskeletal associated protein	Palld	4
10478907	0.991858	1.16679	0.531485	0.982666	par-6 (partitioning defective 6) homolog beta (C. elegans)	Pard6b	4
10458534	0.991044	1.43595	0.615877	1.20653	protocadherin 1	Pcdh1	4
10455108	1.00635	1.07206	0.559885	1.10601	protocadherin beta 16	Pcdhb16	4
10456046	0.999189	0.932616	0.465706	0.913643	platelet derived growth factor receptor, beta polypeptide	Pdgfrb	4
10392221	0.992464	1.03658	0.651482	0.950141	platelet/endothelial cell adhesion molecule 1	Pecam1	4
10404792	1.01301	1.1751	0.621841	0.994433	phosphatase and actin regulator 1	Phactr1	4
10570855	0.951023	2.27562	0.831486	1.66431	plasminogen activator, tissue	Plat	4
10543791	1.00191	1.15303	0.586736	1.08005	podocalyxin-like	Podxl	4
10407211	1.04464	2.28919	1.01082	1.60487	phosphatidic acid phosphatase type 2A	Ppap2a	4
10437516	1.00101	0.966246	0.605911	0.904964	periplakin	Ppl	4
10485378	0.998922	1.16628	0.604628	0.885392	proline rich 5 like	Prr5l	4
10577954	1.01152	1.96509	0.62007	1.75062	RAB11 family interacting protein 1 (class I)	Rab11fip1	4
10399148	0.972811	0.948019	0.567026	0.928516	Rap guanine nucleotide exchange factor (GEF) 5	Rapgef5	4
10410995	1.01097	1.64372	0.515318	1.16869	RAS protein-specific guanine nucleotide-releasing factor 2	Rasgrf2	4
10553042	1.0028	1.05714	0.61667	1.02567	Ras interacting protein 1	Rasip1	4
10369040	0.987899	1.22299	0.474169	0.940791		Ros1	4
10489107	0.999172	1.30852	0.629366	1.10331	SAM domain and HD domain, 1	Samhd1	4
10416850	1.06042	2.61064	0.548155	1.75087	sciellin	Scel	4
10541885	0.998094	1.34848	0.585026	1.20903	sodium channel, nonvoltage-gated 1 alpha	Scnn1a	4
10557124	1.02014	2.83062	0.47837	2.12318	sodium channel, nonvoltage-gated 1 beta	Scnn1b	4
10557111	0.98949	1.61559	0.511659	1.38144	sodium channel, nonvoltage-gated 1 gamma	Scnn1g	4
10544875	1.00639	1.70102	0.846358	1.2165	secernin 1	Scrn1	4
10487154	0.984507	1.05465	0.643141	1.00215	SECIS binding protein 2-like	Secisbp2l	4
10463462	1.00671	1.79131	0.664176	1.30806	sideroflexin 3	Sfxn3	4
10455299	0.973799	1.89663	0.631254	1.35237	SH3 domain containing ring finger 2	Sh3rf2	4
10521892	0.969608	1.11295	0.502994	0.967962	solute carrier family 34 (sodium phosphate), member 2	Slc34a2	4
10443764	0.96778	1.11279	0.631556	1.15084	solute carrier family 37 (glycerol-3-phosphate transporter), member 1	Slc37a1	4
10588263	0.980657	1.31083	0.532341	1.35192	solute carrier organic anion transporter family, member 2a1	Slco2a1	4
10529515	0.999238	0.861156	0.581306	1.02821	sortilin-related VPS10 domain containing receptor 2	Sorcs2	4
10363415	0.999	1.76042	0.4687	1.27431	sparc/osteonectin, cwcv and kazal-like domains proteoglycan 2	Spock2	4
10425695	1.00847	1.22602	0.661543	0.906798	sterol regulatory element binding factor 2	Srebf2	4
10502881	0.917778	1.74458	0.551258	1.27208	ST6 (alpha-N-acetyl-neuraminyl-2,3-beta-galactosyl-1,3)-N-acetylgalactosaminide alpha-2,6-sialyltransferase 5	St6galnac5	4
10535956	1.00594	0.981938	0.56461	1.01455	StAR-related lipid transfer (START) domain containing 13	Stard13	4
10481711	0.984302	1.02815	0.614233	0.949471	syntaxin binding protein 1	Stxbp1	4
10525016	1.02305	1.04963	0.607995	1.03087	T-box 3	Tbx3	4
10349295	0.975799	1.54493	0.545303	1.16912	transcription factor CP2-like 1	Tcfcp2l1	4
10405587	0.985155	1.20984	0.582961	1.10623	transforming growth factor, beta induced	Tgfbi	4
10365482	0.982446	0.964798	0.59617	0.920832	tissue inhibitor of metalloproteinase 3	Timp3	4
10466745	0.980158	1.14762	0.547355	0.901394	tight junction protein 2	Tjp2	4
10512514	0.980616	0.916004	0.599426	0.98787	talin 1	Tln1	4
10569504	1.04403	2.07241	0.965544	1.31765	tumor necrosis factor receptor superfamily, member 23	Tnfrsf23	4
10355514	1.00273	0.882524	0.543498	1.00373	tensin 1	Tns1	4
10355530	1.01202	0.849046	0.489427	1.02508	tensin 1	Tns1	4
10355532	0.992996	0.850057	0.552476	0.989242	tensin 1	Tns1	4
10485395	0.997926	0.924702	0.659487	0.931976	tripartite motif-containing 44	Trim44	4
10544348	1.06559	2.38959	0.656486	1.3951	transient receptor potential cation channel, subfamily V, member 6	Trpv6	4
10485198	0.994756	1.19151	0.596394	1.09897	tetraspanin 18	Tspan18	4
10496854	1.01283	1.22233	0.677253	0.966802	tubulin tyrosine ligase-like family, member 7	Ttll7	4
10378787	0.994164	1.38034	0.752582	1.04126	tumor suppressor candidate 5	Tusc5	4
10432032	1.02829	1.40689	0.630632	1.04707	vitamin D receptor	Vdr	4
10449148	1.01128	1.21881	1.00949	1.55496	WAP, FS, Ig, KU, and NTR-containing protein 1	Wfikkn1	4
10385175	1.02143	1.17238	0.636498	1.0663	WW, C2 and coiled-coil domain containing 1	Wwc1	4
10578623	0.983398	1.04481	0.608023	1.03374	WW, C2 and coiled-coil domain containing 2	Wwc2	4
10554965	1.00897	0.906695	0.656321	0.91209			4
10562397	1.00097	1.2303	1.11676	1.69486			4
10598023	0.962702	2.86765	1.97676	4.8642			4
10462791	0.975223	1.0376	0.98082	0.784039	membrane-associated ring finger (C3HC4) 5	40973	5
10348817	0.999872	1.01216	0.880526	0.762832	septin 2	41154	5
10376021	0.987982	0.963759	0.678516	0.693039	septin 8	41160	5
10382912	1.00922	0.988103	0.683786	0.661298	septin 9	41161	5
10382136	0.96296	1.00754	0.69344	0.675721	RIKEN cDNA 1810010H24 gene	1810010H24Rik	5
10586274	0.996993	1.00061	0.866037	0.726113	RIKEN cDNA 2010321M09 gene	2010321M09Rik	5
10582664	1.0312	1.08913	0.771865	0.780741	RIKEN cDNA 2310022B05 gene	2310022B05Rik	5
10376482	0.979554	0.979827	0.870659	0.707752	RIKEN cDNA 2310033P09 gene	2310033P09Rik	5
10562774	1.01729	1.03586	0.972384	0.686637	RIKEN cDNA 2310044H10 gene	2310044H10Rik	5
10569830	1.01856	1.08362	0.732217	0.784145	RIKEN cDNA 2310057J16 gene	2310057J16Rik	5
10568521	1.00036	1.04008	0.956271	0.758879	RIKEN cDNA 2310057M21 gene	2310057M21Rik	5
10478983	1.01863	1.22834	1.05505	0.793856	RIKEN cDNA 2410001C21 gene	2410001C21Rik	5
10394286	0.994887	1.07302	0.807629	0.773098	RIKEN cDNA 2410017P09 gene	2410017P09Rik	5
10577226	1.01303	1.10138	0.898403	0.770453	RIKEN cDNA 2610019F03 gene	2610019F03Rik	5
10564849	0.993998	1.15829	0.835789	0.682612	RIKEN cDNA 2610034B18 gene	2610034B18Rik	5
10453918	1.02642	1.10145	1.03848	0.766971	RIKEN cDNA 3110002H16 gene	3110002H16Rik	5
10409330	0.988601	1.10935	0.886134	0.781498	RIKEN cDNA 4833439L19 gene	4833439L19Rik	5
10528519	1.00873	1.06173	0.993168	0.789546	RIKEN cDNA 4933427G23 gene	4933427G23Rik	5
10431170	1.01329	1.00087	0.817067	0.651319	RIKEN cDNA 5031439G07 gene	5031439G07Rik	5
10439881	1.00506	1.15547	0.903576	0.739564	RIKEN cDNA 5330426P16 gene	5330426P16Rik	5
10463826	1.00714	1.05321	0.881265	0.7411	RIKEN cDNA 6330577E15 gene	6330577E15Rik	5
10428918	1.01484	1.04159	0.744743	0.665327	RIKEN cDNA 9930014A18 gene	9930014A18Rik	5
10519949	1.01623	0.97387	0.724994	0.661214	RIKEN cDNA A630072M18 gene	A630072M18Rik	5
10525893	0.971962	1.07794	0.76501	0.731831	acetoacetyl-CoA synthetase	Aacs	5
10391146	0.981951	0.978405	0.615755	0.651286	ATP citrate lyase	Acly	5
10503966	0.999268	1.02069	0.811686	0.73766	aconitase 1	Aco1	5
10397145	1.00457	1.19381	0.768838	0.709756	acyl-CoA thioesterase 2	Acot2	5
10475845	0.983943	1.25943	0.597765	0.63187	acyl-Coenzyme A oxidase-like	Acoxl	5
10473847	1.01969	0.991635	0.777907	0.730294	acid phosphatase 2, lysosomal	Acp2	5
10494551	1.00337	1.18671	1.01463	0.774428	acid phosphatase 6, lysophosphatidic	Acp6	5
10464045	1.00658	1.11352	0.914713	0.797639	acyl-CoA synthetase long-chain family member 5	Acsl5	5
10353934	0.999017	1.1745	0.932543	0.824019	ARP1 actin-related protein 1 homolog B, centractin beta (yeast)	Actr1b	5
10475280	1.00321	1.00502	0.831234	0.635414	adenosine deaminase-like	Adal	5
10534889	1.03939	1.30835	1.09378	0.909817	ArfGAP with FG repeats 2	Agfg2	5
10536931	1.0084	1.11711	0.616864	0.533913	S-adenosylhomocysteine hydrolase-like 2	Ahcyl2	5
10460582	1.00644	1.21246	1.13755	0.890697		AI837181	5
10569890	0.966542	1.08657	0.96653	0.779222	axin interactor, dorsalization associated	Aida	5
10466925	1.00382	1.05202	1.00512	0.729418	adenylate kinase 3	Ak3	5
10467470	1.02626	1.0191	0.774931	0.635349	aldehyde dehydrogenase 18 family, member A1	Aldh18a1	5
10351414	1.0017	1.22504	1.10616	0.721192	aldehyde dehydrogenase 9, subfamily A1	Aldh9a1	5
10512847	1.00622	1.0209	0.918524	0.776816	asparagine-linked glycosylation 2 homolog (yeast, alpha-1,3-mannosyltransferase)	Alg2	5
10457536	0.983891	1.04222	0.770227	0.700358	ankyrin repeat domain 29	Ankrd29	5
10380384	1.00118	1.04248	0.96156	0.718373	ankyrin repeat domain 40	Ankrd40	5
10428171	1.01335	1.07632	0.842398	0.794915	ankyrin repeat domain 46	Ankrd46	5
10502058	0.983309	0.955503	0.837446	0.655886	adaptor-related protein complex 1 associated regulatory protein	Ap1ar	5
10373986	1.00395	0.968886	0.804607	0.722102	adaptor protein complex AP-1, beta 1 subunit	Ap1b1	5
10572786	0.996361	1.12735	0.965548	0.764823	adaptor-related protein complex AP-1, mu subunit 1	Ap1m1	5
10434384	0.99129	1.0457	0.945087	0.662079	adaptor protein complex AP-2, mu1	Ap2m1	5
10418004	0.995925	0.992495	0.825663	0.726915	adaptor-related protein complex 3, mu 1 subunit	Ap3m1	5
10365227	0.998192	1.02434	0.856218	0.727437	adaptor-related protein complex 3, mu 1 subunit	Ap3m1	5
10365056	1.00548	1.06101	1.04001	0.760854	amyloid beta (A4) precursor protein-binding, family A, member 3	Apba3	5
10485344	0.981189	0.991426	0.756895	0.67395	apoptosis inhibitor 5	Api5	5
10413304	0.998287	1.11844	0.941608	0.867531	ADP-ribosylation factor 4	Arf4	5
10396108	0.991105	0.948139	0.785787	0.672413	ADP-ribosylation factor 6	Arf6	5
10451851	0.998268	1.05428	1.02432	0.702373	armadillo repeat containing, X-linked 3	Armcx3	5
10601778	1.00239	1.07639	1.02109	0.746595	armadillo repeat containing, X-linked 3	Armcx3	5
10527441	0.999056	1.1867	0.959865	0.842635	actin related protein 2/3 complex, subunit 1B	Arpc1b	5
10604763	1.01243	1.20305	0.96513	0.842395	actin related protein 2/3 complex, subunit 1B	Arpc1b	5
10578361	1.01528	1.14653	0.892067	0.710368	N-acylsphingosine amidohydrolase 1	Asah1	5
10403273	1.01498	1.22791	0.990129	0.860687	ankyrin repeat and SOCS box-containing 13	Asb13	5
10467091	0.970035	1.00132	0.945209	0.75186	ATPase family, AAA domain containing 1	Atad1	5
10347193	1.0416	1.00134	0.84636	0.647916	5-aminoimidazole-4-carboxamide ribonucleotide formyltransferase/IMP cyclohydrolase	Atic	5
10598664	1.04594	1.13181	0.841293	0.812431	ATPase, H+ transporting, lysosomal accessory protein 2	Atp6ap2	5
10581289	1.03743	1.28316	1.01576	0.838295	ATPase, H+ transporting, lysosomal V0 subunit D1	Atp6v0d1	5
10572146	0.982497	1.10364	0.88935	0.770134	ATPase, H+ transporting, lysosomal V1 subunit B2	Atp6v1b2	5
10401138	0.99614	1.02929	0.972638	0.571036	ATPase, H+ transporting, lysosomal V1 subunit D	Atp6v1d	5
10486029	1.00812	0.914528	0.727064	0.616554	ATP binding domain 4	Atpbd4	5
10581175	1.00003	1.24177	0.911008	0.774955	UDP-GlcNAc:betaGal beta-1,3-N-acetylglucosaminyltransferase 9	B3gnt9	5
10557992	1.01985	1.1523	0.876591	0.806457	BCL2-associated athanogene 3	Bag3	5
10449303	0.993542	1.08165	0.854338	0.709992	BCL2-antagonist/killer 1	Bak1	5
10438738	0.942606	1.06018	0.723424	0.60913	B-cell leukemia/lymphoma 6	Bcl6	5
10526311	0.989639	1.11026	0.911089	0.854564	B-cell CLL/lymphoma 7B	Bcl7b	5
10432640	1.03288	1.81322	1.3493	0.644824	bridging integrator 2	Bin2	5
10359677	1.01264	1.07729	0.875808	0.764981	basic leucine zipper nuclear factor 1	Blzf1	5
10486112	0.957765	0.985402	0.730003	0.676875	BCL2 modifying factor	Bmf	5
10419261	0.994627	1.03817	0.844863	0.623808	bone morphogenetic protein 4	Bmp4	5
10352503	0.999707	1.10501	0.909436	0.63445	bisphosphate 3'-nucleotidase 1	Bpnt1	5
10424853	1.02486	1.16623	0.938787	0.797458	brain protein 16	Brp16	5
10461237	1.01895	1.07485	0.837043	0.752408	Bernardinelli-Seip congenital lipodystrophy 2 homolog (human)	Bscl2	5
10508454	0.993366	1.08778	1.02705	0.755589	BSD domain containing 1	Bsdc1	5
10547657	1.02308	1.17344	0.728606	0.554011	complement component 3a receptor 1	C3ar1	5
10417972	0.989699	0.968187	0.821313	0.742014	calcium/calmodulin-dependent protein kinase II gamma	Camk2g	5
10516051	0.997282	1.05887	0.808564	0.716121	CAP, adenylate cyclase-associated protein 1 (yeast)	Cap1	5
10465314	1.02367	1.1513	0.939114	0.7595	calpain 1	Capn1	5
10561842	0.990908	1.09696	0.861904	0.801593	calpain, small subunit 1	Capns1	5
10346564	0.98728	1.16355	0.882206	0.675154	caspase 8	Casp8	5
10478973	1.00372	1.06941	0.67969	0.664377	Cas scaffolding protein family member 4	Cass4	5
10363379	0.987416	1.18504	1.07876	0.889053	calcium binding atopy-related autoantigen 1	Cbara1	5
10393620	0.994917	0.916908	0.774627	0.668344	chromobox homolog 4 (Drosophila Pc class)	Cbx4	5
10557439	0.99252	1.22199	0.916631	0.742062	coiled-coil domain containing 101	Ccdc101	5
10456639	1.00288	1.04106	0.776552	0.795186	coiled-coil domain containing 11	Ccdc11	5
10466104	1.04027	1.33569	1.08902	0.982254	coiled-coil domain containing 86	Ccdc86	5
10561078	0.987171	0.986404	0.819163	0.682859	coiled-coil domain containing 97	Ccdc97	5
10374185	1.00753	1.05397	1.0147	0.801444	cerebral cavernous malformation 2 homolog (human)	Ccm2	5
10548116	0.975189	1.05801	0.928244	0.775264	cyclin D2	Ccnd2	5
10453166	1.03011	0.996181	0.671798	0.75455	cyclin-dependent kinase-like 4	Cdkl4	5
10474860	0.998946	0.908314	0.750683	0.657618	carbohydrate (N-acetylgalactosamine 4-0) sulfotransferase 14	Chst14	5
10375382	1.01224	0.970681	0.876704	0.660863	clathrin interactor 1	Clint1	5
10574471	0.998788	0.978282	0.897463	0.691636	CKLF-like MARVEL transmembrane domain containing 3	Cmtm3	5
10406852	1.00783	1.02507	0.827936	0.674031	calponin 3, acidic	Cnn3	5
10495659	0.992306	1.03689	0.798992	0.740858	calponin 3, acidic	Cnn3	5
10381154	1.00948	1.09771	0.829492	0.630893	2',3'-cyclic nucleotide 3' phosphodiesterase	Cnp	5
10547926	0.995188	1.11451	0.992252	0.802252	COP9 (constitutive photomorphogenic) homolog, subunit 7a (Arabidopsis thaliana)	Cops7a	5
10531208	1.00726	1.13177	1.00899	0.811782	COX18 cytochrome c oxidase assembly homolog (S. cerevisiae)	Cox18	5
10488982	0.99239	0.930376	0.711428	0.683153	copine I	Cpne1	5
10437765	1.0181	1.13314	0.975917	0.721521	calcineurin-like phosphoesterase domain containing 1	Cpped1	5
10347351	1.01276	1.03238	0.843932	0.724126	CTD (carboxy-terminal domain, RNA polymerase II, polypeptide A) small phosphatase 1	Ctdsp1	5
10554789	1.00493	0.961754	0.672042	0.699436	cathepsin C	Ctsc	5
10490212	1.04608	1.07437	1.01067	0.731035	cathepsin Z	Ctsz	5
10569569	0.995	0.975867	0.652204	0.649191	cortactin	Cttn	5
10575153	0.997267	1.18805	0.775243	0.715432	cytochrome b5 type B	Cyb5b	5
10418185	1.01659	1.39449	1.05265	0.833014	DNA segment, Chr 14, ERATO Doi 449, expressed	D14Ertd449e	5
10418198	1.01736	1.38858	1.04564	0.847335	DNA segment, Chr 14, ERATO Doi 449, expressed	D14Ertd449e	5
10418210	1.01463	1.3798	1.04399	0.819388	DNA segment, Chr 14, ERATO Doi 449, expressed	D14Ertd449e	5
10444717	0.985591	1.07529	0.938994	0.843958	DNA segment, Chr 17, human D6S53E	D17H6S53E	5
10466848	0.992194	0.994886	0.744787	0.737802	DNA segment, Chr 19, Brigham & Women's Genetics 1357 expressed	D19Bwg1357e	5
10502359	0.981905	1.09474	1.0039	0.550377	dual adaptor for phosphotyrosine and 3-phosphoinositides 1	Dapp1	5
10357454	1.00849	0.976895	0.9026	0.615286	aspartyl-tRNA synthetase	Dars	5
10391831	0.987351	0.898312	0.804687	0.558813	dephospho-CoA kinase domain containing	Dcakd	5
10509542	0.999094	1.01653	1.00004	0.772784	dolichyl-di-phosphooligosaccharide-protein glycotransferase	Ddost	5
10384123	0.990628	1.08331	0.981895	0.692817	DEAD (Asp-Glu-Ala-Asp) box polypeptide 56	Ddx56	5
10512067	1.0136	0.935575	0.598558	0.651626	DEAD (Asp-Glu-Ala-Asp) box polypeptide 58	Ddx58	5
10351574	1.03019	1.05194	0.986672	0.776352	death effector domain-containing	Dedd	5
10576335	1.02743	0.979197	0.903093	0.70697	differentially expressed in FDCP 8	Def8	5
10420155	1.02551	1.06271	0.92365	0.638877	dehydrogenase/reductase (SDR family) member 1	Dhrs1	5
10407222	1.00611	0.92453	0.664537	0.688765	DEAH (Asp-Glu-Ala-His) box polypeptide 29	Dhx29	5
10388018	1.00247	1.0121	0.799834	0.706196	DEAH (Asp-Glu-Ala-His) box polypeptide 33	Dhx33	5
10510604	1.01208	0.997819	0.97561	0.756725	DnaJ (Hsp40) homolog, subfamily C, member 11	Dnajc11	5
10458293	1.04762	1.04259	0.943582	0.6836	DnaJ (Hsp40) homolog, subfamily C, member 18	Dnajc18	5
10584700	1.03509	1.36831	1.00737	0.825856	dolichyl-phosphate (UDP-N-acetylglucosamine) acetylglucosaminephosphotransferase 1 (GlcNAc-1-P transferase)	Dpagt1	5
10373810	1.01915	1.03428	0.673878	0.698523	dual specificity phosphatase 18	Dusp18	5
10366043	0.979246	1.02427	0.677018	0.712461	dual specificity phosphatase 6	Dusp6	5
10589913	0.983102	1.0396	0.84531	0.717591	dynein cytoplasmic 1 light intermediate chain 1	Dync1li1	5
10585759	1.00268	1.06894	0.81385	0.778156	enhancer of mRNA decapping 3 homolog (S. cerevisiae)	Edc3	5
10546104	1.01745	0.930077	0.821879	0.635049	eukaryotic elongation factor, selenocysteine-tRNA-specific	Eefsec	5
10592237	1.00206	1.09107	1.00106	0.823487	etoposide induced 2.4 mRNA	Ei24	5
10460573	0.984587	0.957238	0.892273	0.699357	eukaryotic translation initiation factor 1A domain containing	Eif1ad	5
10567941	0.99244	0.908958	0.715824	0.642501	eukaryotic translation initiation factor 3, subunit C	Eif3c	5
10591357	0.992271	1.09376	1.069	0.730077	eukaryotic translation initiation factor 3, subunit G	Eif3g	5
10416657	0.991057	0.937097	0.714088	0.693609	E74-like factor 1	Elf1	5
10443009	1.01854	1.11771	0.953551	0.765417	endoplasmic reticulum-golgi intermediate compartment (ERGIC) 1	Ergic1	5
10512851	1.00709	1.11267	1.0456	0.82536	endoplasmic reticulum protein 44	Erp44	5
10458213	0.985339	1.06991	0.887902	0.798728	eukaryotic translation termination factor 1	Etf1	5
10410590	0.994723	1.01326	0.806124	0.699211	exocyst complex component 3	Exoc3	5
10495539	1.00308	0.945137	0.778857	0.622262	exostoses (multiple)-like 2	Extl2	5
10420837	1.02415	0.940129	0.731185	0.62939	exostoses (multiple)-like 3	Extl3	5
10461439	1.00658	1.04157	0.714411	0.696577	fatty acid desaturase 1	Fads1	5
10588083	0.980297	1.05838	0.773495	0.712211	Fas apoptotic inhibitory molecule	Faim	5
10558274	1.02828	1.05077	0.914794	0.637393	family with sequence similarity 175, member B	Fam175b	5
10492682	1.00421	1.00848	0.704327	0.649978	family with sequence similarity 198, member B	Fam198b	5
10501121	0.988427	1.00217	0.748736	0.698247	family with sequence similarity 40, member A	Fam40a	5
10600403	0.994037	1.08315	0.851055	0.711108	family with sequence similarity 50, member A	Fam50a	5
10378754	0.988335	1.2061	0.996727	0.79133	family with sequence similarity 57, member A	Fam57a	5
10486172	1.01185	1.0694	1.01914	0.758933	family with sequence similarity 82, member A2	Fam82a2	5
10399465	1.00474	1.05611	0.90544	0.762072	family with sequence similarity 84, member A	Fam84a	5
10412909	0.981377	1.37477	1.15379	0.579688	farnesyl diphosphate farnesyl transferase 1	Fdft1	5
10420730	0.999911	1.36704	1.15422	0.709948	farnesyl diphosphate farnesyl transferase 1	Fdft1	5
10452907	1.00665	1.19975	0.98218	0.861107	fasciculation and elongation protein zeta 2 (zygin II)	Fez2	5
10592067	0.999731	1.00462	0.786761	0.695273	Friend leukemia integration 1	Fli1	5
10379013	1.03677	1.03989	0.956287	0.624306	flotillin 2	Flot2	5
10471171	0.999211	0.876426	0.678056	0.631023	far upstream element (FUSE) binding protein 3	Fubp3	5
10381539	1.02285	1.28617	1.1048	0.901472	glucose 6 phosphatase, catalytic, 3	G6pc3	5
10605338	0.989162	1.15749	0.849214	0.643219	glucose-6-phosphate dehydrogenase X-linked	G6pdx	5
10582403	0.982886	0.977468	0.877597	0.681257	galactosamine (N-acetyl)-6-sulfate sulfatase	Galns	5
10454310	0.996818	0.999903	0.882987	0.729448	UDP-N-acetyl-alpha-D-galactosamine:polypeptide N-acetylgalactosaminyltransferase 1	Galnt1	5
10502146	1.00569	0.971785	0.855619	0.625723	GAR1 ribonucleoprotein homolog (yeast)	Gar1	5
10440929	1.05394	1.09382	0.948244	0.827386	phosphoribosylglycinamide formyltransferase	Gart	5
10490491	1.00813	0.912725	0.771968	0.650025	GATA binding protein 5	Gata5	5
10472350	1.01418	1.50829	1.04692	0.787466	grancalcin	Gca	5
10494735	1.01857	1.19148	0.918501	0.73097	ganglioside-induced differentiation-associated-protein 2	Gdap2	5
10403258	0.996197	1.07783	0.912762	0.804585	guanosine diphosphate (GDP) dissociation inhibitor 2	Gdi2	5
10492480	0.988819	1.07867	0.932267	0.791015	G elongation factor, mitochondrial 1	Gfm1	5
10482059	0.996937	1.13772	0.936131	0.665117	glycoprotein galactosyltransferase alpha 1, 3	Ggta1	5
10538126	1.01145	1.23261	0.722375	0.730217	GTPase, IMAP family member 4	Gimap4	5
10504450	0.982692	1.32877	1.04434	0.825201	GLI pathogenesis-related 2	Glipr2	5
10449644	0.994503	0.924712	0.74953	0.537591	glyoxalase 1	Glo1	5
10519219	0.992169	1.09159	1.00933	0.577494	glycolipid transfer protein domain containing 1	Gltpd1	5
10470562	1.02239	1.10984	0.769936	0.788145	predicted gene 10134	Gm10134	5
10408364	1.05046	0.979411	0.716563	0.639472	predicted gene 11349	Gm11349	5
10508770	1.01017	1.05989	0.878139	0.685879	prostaglandin-endoperoxide synthase 2 pseudogene	Gm13033	5
10485280	0.995903	0.966837	0.677087	0.677259	predicted gene 13889	Gm13889	5
10445941	0.994859	1.05752	0.879507	0.765975	predicted gene 4471	Gm4471	5
10548684	1.00664	1.01306	0.845898	0.712448	predicted gene 6375	Gm6375	5
10448030	0.988315	0.996948	0.962757	0.596663	predicted gene 7423	Gm7423	5
10442027	1.01652	1.01407	0.737792	0.643565	predicted gene 9943	Gm9943	5
10371230	0.993818	1.12094	0.788909	0.694839	guanine nucleotide binding protein, alpha 11	Gna11	5
10535273	0.99261	0.948444	0.737768	0.674064	guanine nucleotide binding protein, alpha 12	Gna12	5
10501265	0.997962	1.01153	0.84935	0.653331	guanine nucleotide binding protein (G protein), alpha inhibiting 3	Gnai3	5
10512640	0.98529	0.994713	0.726334	0.712906	glucosamine	Gne	5
10417787	1.00333	0.927322	0.737827	0.646474	guanine nucleotide binding protein (G protein), gamma 2	Gng2	5
10409767	0.986957	1.16501	0.784451	0.782231	golgi membrane protein 1	Golm1	5
10423172	1.01334	1.10555	0.862974	0.793004	golgi phosphoprotein 3	Golph3	5
10597477	0.988075	1.10292	0.93427	0.750251	glycerol-3-phosphate dehydrogenase 1-like	Gpd1l	5
10373325	1.00258	1.20061	0.868913	0.712909	G protein-coupled receptor 182	Gpr182	5
10560993	0.995079	0.984769	0.905074	0.695333	glycogen synthase kinase 3 alpha	Gsk3a	5
10501229	0.962319	1.30685	0.935959	0.751454	glutathione S-transferase, mu 1	Gstm1	5
10425302	1.01292	1.03237	0.783084	0.713203	GTP binding protein 1	Gtpbp1	5
10407543	1.01411	1.10566	0.843363	0.693778	GTP binding protein 4	Gtpbp4	5
10444814	1.0229	1.11821	0.753464	0.649336	MHC class I like protein GS10	H2-gs10	5
10450723	1.00498	0.999104	0.926049	0.74377	histocompatibility 2, T region locus 10	H2-T10	5
10458398	1.04267	1.04403	0.93979	0.727301	histidyl-tRNA synthetase	Hars	5
10493086	0.971131	0.948964	0.787765	0.616891	hepatoma-derived growth factor	Hdgf	5
10372766	1.01465	0.995986	0.914334	0.742591	helicase (DNA) B	Helb	5
10381697	1.00941	1.11837	0.815044	0.629436	hexamethylene bis-acetamide inducible 1	Hexim1	5
10368556	1.00981	1.10568	0.802506	0.609741	hairy/enhancer-of-split related with YRPW motif 2	Hey2	5
10383365	1.00445	0.972793	0.772693	0.652276	HGF-regulated tyrosine kinase substrate	Hgs	5
10490773	0.990971	0.934966	0.63688	0.565925	heterogeneous nuclear ribonucleoprotein H2	Hnrnph2	5
10601760	0.982976	0.929857	0.636739	0.598478	heterogeneous nuclear ribonucleoprotein H2	Hnrnph2	5
10544751	0.971612	0.957973	0.735798	0.703561	homeobox A2	Hoxa2	5
10380660	0.990136	0.993879	0.905178	0.648503	homeobox B2	Hoxb2	5
10380641	1.01199	1.01707	0.681295	0.626946	homeobox B5	Hoxb5	5
10582123	1.01893	1.11119	0.95098	0.758883	hydroxysteroid dehydrogenase like 1	Hsdl1	5
10364361	1.03429	1.09595	0.861762	0.765704	icos ligand	Icosl	5
10355214	1.00582	1.08054	0.865674	0.678435	isocitrate dehydrogenase 1 (NADP+), soluble	Idh1	5
10454966	1.01504	0.995346	0.771004	0.657028	IK cytokine	Ik	5
10497285	1.00009	1.01751	0.801131	0.656016	inositol (myo)-1(or 4)-monophosphatase 1	Impa1	5
10352815	0.995332	1.16127	1.05057	0.731883	interferon regulatory factor 6	Irf6	5
10581940	0.975318	0.938488	0.880794	0.656886	lysyl-tRNA synthetase	Kars	5
10448416	0.983875	0.996706	0.882971	0.610719	potassium channel tetramerisation domain containing 5	Kctd5	5
10526128	1.0026	0.984973	0.945221	0.700405	potassium channel tetramerisation domain containing 7	Kctd7	5
10521709	1.00015	1.07401	0.956227	0.660666	leucine aminopeptidase 3	Lap3	5
10426827	0.994867	0.925434	0.707618	0.591931	La ribonucleoprotein domain family, member 4	Larp4	5
10603254	1.02105	0.958331	0.789487	0.676519	La ribonucleoprotein domain family, member 4	Larp4	5
10416437	1.00608	1.08519	0.804911	0.720944	lymphocyte cytosolic protein 1	Lcp1	5
10559504	0.994097	1.22838	0.899978	0.77575	leukocyte receptor cluster (LRC) member 9	Leng9	5
10494445	0.989108	0.858749	0.648293	0.584897	Lix1-like	Lix1l	5
10406031	0.984026	0.932902	0.533716	0.58862	lysophosphatidylcholine acyltransferase 1	Lpcat1	5
10541695	1.01754	1.14817	0.924932	0.729438	lysophosphatidylcholine acyltransferase 3	Lpcat3	5
10564467	0.999968	1.11051	0.899142	0.819027	leucine rich repeat containing 28	Lrrc28	5
10507238	0.998834	1.02564	0.874127	0.765548	leucine rich repeat containing 41	Lrrc41	5
10344966	1.06066	1.40448	1.29534	0.556906	lymphocyte antigen 96	Ly96	5
10344624	1.00383	1.10725	1.0216	0.775055	lysophospholipase 1	Lypla1	5
10517425	0.998193	1.11876	0.869212	0.710489	lysophospholipase 2	Lypla2	5
10521057	1.01214	1.11527	1.01142	0.760794	macrophage erythroblast attacher	Maea	5
10607283	0.978113	1.05433	1.06055	0.666007	melanoma antigen, family D, 2	Maged2	5
10408812	1.03589	1.02346	0.652739	0.657962	male germ cell-associated kinase	Mak	5
10548729	0.947703	0.905598	0.623752	0.547344	MANSC domain containing 1	Mansc1	5
10594447	1.00612	1.16657	0.978089	0.777076	mitogen-activated protein kinase kinase 1	Map2k1	5
10376733	0.973266	1.14632	1.02915	0.83787	mitogen-activated protein kinase kinase 3	Map2k3	5
10454286	0.9867	0.991518	0.643612	0.57006	microtubule-associated protein, RP/EB family, member 2	Mapre2	5
10520544	1.01424	1.03123	0.915575	0.772861	microtubule-associated protein, RP/EB family, member 3	Mapre3	5
10526381	1.00147	1.1399	1.19042	0.850027	malate dehydrogenase 2, NAD (mitochondrial)	Mdh2	5
10529410	1.00103	1.0382	0.831026	0.720365	major facilitator superfamily domain containing 10	Mfsd10	5
10539894	1.01303	1.15036	0.756601	0.755452	monoglyceride lipase	Mgll	5
10598638	1.02469	1.13702	0.706313	0.48874	Mid1 interacting protein 1 (gastrulation specific G12-like (zebrafish))	Mid1ip1	5
10349239	1.00872	1.02709	0.905899	0.600423	Mki67 (FHA domain) interacting nucleolar phosphoprotein	Mki67ip	5
10541741	0.99782	1.00018	0.954314	0.733859	myeloid leukemia factor 2	Mlf2	5
10604687	1.00825	1.05826	0.807147	0.781068	membrane magnesium transporter 1	Mmgt1	5
10538706	1.01019	1.08996	0.813054	0.538627	multimerin 1	Mmrn1	5
10370946	0.997357	1.08885	0.871669	0.683084	MOB1, Mps One Binder kinase activator-like 2A (yeast)	Mobkl2a	5
10512022	1.00094	0.868827	0.582943	0.574307	MOB1, Mps One Binder kinase activator-like 2B (yeast)	Mobkl2b	5
10445826	0.94681	0.925185	0.671281	0.589167	molybdenum cofactor synthesis 1	Mocs1	5
10605370	0.985889	1.09583	1.02499	0.622304	membrane protein, palmitoylated	Mpp1	5
10507961	0.995592	1.01068	0.905731	0.74843	metal response element binding transcription factor 1	Mtf1	5
10396610	0.992677	0.960669	0.761968	0.686278	methylenetetrahydrofolate dehydrogenase (NADP+ dependent), methenyltetrahydrofolate cyclohydrolase, formyltetrahydrofolate synthase	Mthfd1	5
10553897	0.980117	0.970586	0.726265	0.740427	myotubularin related protein 10	Mtmr10	5
10420785	1.04615	1.07035	0.765776	0.647674	myotubularin related protein 9	Mtmr9	5
10420787	0.989271	0.984503	0.708795	0.686193	myotubularin related protein 9	Mtmr9	5
10524555	1.01769	1.19075	0.953383	0.698645	mevalonate kinase	Mvk	5
10399421	1.04656	0.995621	0.752348	0.699867	v-myc myelocytomatosis viral related oncogene, neuroblastoma derived (avian)	Mycn	5
10572077	0.981038	0.887566	0.514665	0.577772	nuclear assembly factor 1 homolog (S. cerevisiae)	Naf1	5
10550237	1.01547	1.15347	1.09394	0.883916	N-ethylmaleimide sensitive fusion protein attachment protein alpha	Napa	5
10459405	0.989401	1.0283	0.868711	0.685459	asparaginyl-tRNA synthetase	Nars	5
10517677	0.993824	1.20868	1.01326	0.856474	neuroblastoma, suppression of tumorigenicity 1	Nbl1	5
10517883	1.00707	1.13757	1.00419	0.765214	NECAP endocytosis associated 2	Necap2	5
10561516	1.01241	1.26064	1.02027	0.781832	nuclear factor of kappa light polypeptide gene enhancer in B-cells inhibitor, beta	Nfkbib	5
10394392	1.00015	0.976245	0.876549	0.681175	nuclear transcription factor-Y gamma	Nfyc	5
10381162	1.01557	1.24239	1.12538	0.836404	NFKB inhibitor interacting Ras-like protein 2	Nkiras2	5
10381668	1.00552	1.10497	0.89667	0.671659	N-myristoyltransferase 1	Nmt1	5
10532390	1.00753	0.943375	0.900241	0.662035	nucleolar complex associated 4 homolog (S. cerevisiae)	Noc4l	5
10405074	1.00089	0.921337	0.682705	0.631967	nucleolar protein 8	Nol8	5
10463535	0.990171	1.01525	0.820486	0.631058	nucleolar and coiled-body phosphoprotein 1	Nolc1	5
10541845	1.01397	1.10963	1.00162	0.68924	NOP2 nucleolar protein homolog (yeast)	Nop2	5
10552832	0.983038	0.977728	0.780491	0.669428	nitric oxide synthase interacting protein	Nosip	5
10419729	1.00125	1.15144	0.913944	0.740926	nuclear receptor binding factor 2	Nrbf2	5
10419731	1.00134	1.15177	0.914053	0.74114	nuclear receptor binding factor 2	Nrbf2	5
10600082	1.00222	1.4125	1.05701	0.607906	NAD(P) dependent steroid dehydrogenase-like	Nsdhl	5
10521813	0.989894	1.02167	1.02879	0.785678	NSFL1 (p97) cofactor (p47)	Nsfl1c	5
10440238	0.992641	1.03396	0.967181	0.55438	NOL1/NOP2/Sun domain family member 3	Nsun3	5
10548038	1.01031	1.11839	0.944165	0.735672	neurotrophin 3	Ntf3	5
10520250	0.992216	0.989379	0.727085	0.723807	negative regulator of ubiquitin-like proteins 1	Nub1	5
10372082	0.993587	1.21821	1.0864	0.707466	nudix (nucleoside diphosphate linked moiety X)-type motif 4	Nudt4	5
10523674	1.00001	1.06343	0.931371	0.722107	nudix (nucleoside diphosphate linked moiety X)-type motif 9	Nudt9	5
10574033	1.03378	0.988476	0.710621	0.709504	nucleoporin 93	Nup93	5
10373388	0.982965	1.10144	1.01161	0.771277	oligonucleotide/oligosaccharide-binding fold containing 2B	Obfc2b	5
10573998	0.965651	0.975967	0.725964	0.694448	2-oxoglutarate and iron-dependent oxygenase domain containing 1	Ogfod1	5
10471882	0.991959	0.972015	0.665212	0.68463	olfactomedin-like 2A	Olfml2a	5
10500808	0.99586	0.886768	0.740633	0.590407	olfactomedin-like 3	Olfml3	5
10559377	0.986278	1.08479	0.874487	0.809296	oral cancer overexpressed 1	Oraov1	5
10373036	0.98818	0.914106	0.710717	0.64803	amplified in osteosarcoma	Os9	5
10479335	1.02507	1.20437	0.907965	0.847936	oxysterol binding protein-like 2	Osbpl2	5
10394534	0.992701	1.27283	1.05659	0.640836	odd-skipped related 1 (Drosophila)	Osr1	5
10465625	0.988795	1.08325	0.974015	0.747384	OTU domain, ubiquitin aldehyde binding 1	Otub1	5
10373454	0.958496	0.941087	0.831506	0.686343	proliferation-associated 2G4	Pa2g4	5
10476287	0.987955	1.00993	0.932157	0.733619	pantothenate kinase 2 (Hallervorden-Spatz syndrome)	Pank2	5
10375216	1.01312	0.949474	0.753266	0.69461	pantothenate kinase 3	Pank3	5
10496110	0.981897	0.941413	0.663475	0.636486	3'-phosphoadenosine 5'-phosphosulfate synthase 1	Papss1	5
10448350	0.975439	0.928688	0.755148	0.598294	progestin and adipoQ receptor family member IV	Paqr4	5
10456988	0.982279	1.08259	0.748328	0.671955	par-6 partitioning defective 6 homolog gamma (C. elegans)	Pard6g	5
10545917	1.02826	1.03453	0.861584	0.703199	poly(rC) binding protein 1	Pcbp1	5
10544570	0.997126	1.04289	0.964046	0.722086	PEST proteolytic signal containing nuclear protein	Pcnp	5
10435057	1.01479	0.91525	0.761531	0.581612	phosphate cytidylyltransferase 1, choline, alpha isoform	Pcyt1a	5
10360227	1.00729	1.2113	0.966675	0.831516	phosphoprotein enriched in astrocytes 15A	Pea15a	5
10527886	1.00073	0.996322	0.659878	0.72717	peroxisomal biogenesis factor 1	Pex1	5
10555671	1.00952	1.02474	0.974696	0.638705	post-GPI attachment to proteins 2	Pgap2	5
10518570	0.985943	1.23903	0.83082	0.685891	phosphogluconate dehydrogenase	Pgd	5
10522009	0.991457	0.946493	0.713227	0.641996	phosphoglucomutase 1	Pgm1	5
10377695	0.983544	1.06986	0.940065	0.699653	PHD finger protein 23	Phf23	5
10463211	0.980506	1.0757	0.87391	0.726729	phosphatidylinositol 4-kinase type 2 alpha	Pi4k2a	5
10496956	1.00034	1.0372	0.701185	0.725075	phosphatidylinositol glycan anchor biosynthesis, class K	Pigk	5
10373101	1.02132	1.05896	0.820916	0.674079	phosphatidylinositol-5-phosphate 4-kinase, type II, gamma	Pip4k2c	5
10524314	1.01162	1.10606	0.990798	0.80099	phosphatidylinositol transfer protein, beta	Pitpnb	5
10398907	1.04413	1.51618	1.22214	0.832059	phospholipase D family, member 4	Pld4	5
10475525	1.02069	1.04241	0.998783	0.711615	pallidin	Pldn	5
10577792	1.00465	0.994906	0.666175	0.620751	pleckstrin homology domain-containing, family A (phosphoinositide binding specific) member 2	Plekha2	5
10605437	1.00175	1.0779	0.699765	0.675006	plastin 3 (T-isoform)	Pls3	5
10414527	0.995752	1.17262	1.06738	0.667435	purine-nucleoside phosphorylase 2	Pnp2	5
10364251	1.01025	0.992757	0.926072	0.65702	protein O-fucosyltransferase 2	Pofut2	5
10475965	0.98229	0.889305	0.74671	0.603868	polymerase (RNA) I polypeptide B	Polr1b	5
10410877	0.953083	0.942141	0.864905	0.670715	polymerase (RNA) III (DNA directed) polypeptide G	Polr3g	5
10370552	1.02963	1.20982	0.989188	0.715448	phosphatidic acid phosphatase type 2C	Ppap2c	5
10530806	1.01844	0.970785	0.87931	0.702918	phosphoribosyl pyrophosphate amidotransferase	Ppat	5
10426439	1.01228	1.03774	0.804222	0.725142	periphilin 1	Pphln1	5
10529142	0.987571	0.963387	0.844029	0.708873	protein phosphatase 1G (formerly 2C), magnesium-dependent, gamma isoform	Ppm1g	5
10585249	0.981603	0.967086	0.914243	0.673881	protein phosphatase 2 (formerly 2A), regulatory subunit A (PR 65), beta isoform	Ppp2r1b	5
10482323	1.01143	1.03957	0.903422	0.541332	protein phosphatase 6, catalytic subunit	Ppp6c	5
10430804	1.01088	1.05819	1.01788	0.742369	PPPDE peptidase domain containing 2	Pppde2	5
10507784	0.993717	1.09119	0.999394	0.718976	palmitoyl-protein thioesterase 1	Ppt1	5
10450226	1.03619	1.17318	0.988518	0.895995	palmitoyl-protein thioesterase 2	Ppt2	5
10603373	1.00678	1.07039	0.884778	0.639616	polyglutamine binding protein 1	Pqbp1	5
10357870	1.03117	0.949819	0.666984	0.535026	proline arginine-rich end leucine-rich repeat	Prelp	5
10362941	0.987482	0.954012	0.678571	0.682195	prolyl endopeptidase	Prep	5
10535053	0.984333	0.939679	0.630029	0.658711	protein kinase, cAMP dependent regulatory, type I beta	Prkar1b	5
10419759	0.994287	0.988801	0.888254	0.618038	protein arginine N-methyltransferase 5	Prmt5	5
10481920	0.964725	0.974593	0.888802	0.599041	proteasome (prosome, macropain) 26S subunit, non-ATPase, 5	Psmd5	5
10381345	1.03131	1.08175	1.00619	0.674768	proteaseome (prosome, macropain) 28 subunit, 3	Psme3	5
10488575	1.00136	1.07806	0.933958	0.736795	proteasome (prosome, macropain) inhibitor subunit 1	Psmf1	5
10407390	1.01019	0.964077	0.675207	0.528126	polypyrimidine tract binding protein 1	Ptbp1	5
10497079	1.01274	1.05574	0.947816	0.76088	prostaglandin E receptor 3 (subtype EP3)	Ptger3	5
10364280	0.987251	1.2911	1.00443	0.879706	pituitary tumor-transforming 1 interacting protein	Pttg1ip	5
10584615	1.01019	0.964939	0.631508	0.627627	poliovirus receptor-related 1	Pvrl1	5
10560644	0.989477	1.04874	0.854939	0.781571	poliovirus receptor-related 2	Pvrl2	5
10560434	1.00849	1.05862	0.739097	0.660712	glutaminyl-peptide cyclotransferase-like	Qpctl	5
10465683	0.996373	1.08561	0.758806	0.725491	RAB11B, member RAS oncogene family	Rab11b	5
10453705	1.00962	1.07002	0.946765	0.737601	RAB18, member RAS oncogene family	Rab18	5
10464924	0.998449	1.0265	0.91054	0.722261	RAB1B, member RAS oncogene family	Rab1b	5
10479063	1.00203	0.987418	0.827214	0.648081	RAB22A, member RAS oncogene family	Rab22a	5
10345230	0.992456	1.04231	0.639324	0.682252	RAB23, member RAS oncogene family	Rab23	5
10587023	1.03958	1.46105	0.604308	0.635024	RAB27A, member RAS oncogene family	Rab27a	5
10524781	0.990319	1.10031	0.851388	0.780047	RAB35, member RAS oncogene family	Rab35	5
10373521	1.03429	1.16976	0.919793	0.780453	RAB5B, member RAS oncogene family	Rab5b	5
10486057	1.01937	1.17454	0.915957	0.76082	RAB5B, member RAS oncogene family	Rab5b	5
10546092	1.00022	1.19669	0.95211	0.871086	RAB7, member RAS oncogene family	Rab7	5
10350039	1.01207	1.27454	0.976059	0.801095	RAB interacting factor	Rabif	5
10464659	0.988452	1.03663	0.965851	0.725169	RAD9 homolog (S. pombe)	Rad9	5
10470564	0.998973	0.926616	0.737662	0.640637	ral guanine nucleotide dissociation stimulator	Ralgds	5
10385159	1.00261	1.02367	0.894175	0.692404	arginyl-tRNA synthetase	Rars	5
10547177	1.0279	1.25484	0.941975	0.903144	Ras association (RalGDS/AF-6) domain family member 4	Rassf4	5
10563077	0.992851	1.08552	0.976334	0.740695	reticulocalbin 3, EF-hand calcium binding domain	Rcn3	5
10605181	1.08668	1.47359	1.0398	0.748639	renin binding protein	Renbp	5
10566132	1.01692	1.20956	0.97544	0.724535	ras homolog gene family, member G	Rhog	5
10404630	0.972493	0.91146	0.680797	0.633366	RIO kinase 1 (yeast)	Riok1	5
10385699	1.0309	1.30143	0.964057	0.794466	required for meiotic nuclear division 5 homolog B (S. cerevisiae)	Rmnd5b	5
10387816	1.00682	1.17344	1.14989	0.819933	ribonuclease, RNase K	Rnasek	5
10582330	1.01088	1.2098	1.07787	0.913937	ring finger protein 166	Rnf166	5
10545394	1.03914	1.20935	0.96608	0.831744	ring finger protein 181	Rnf181	5
10383708	1.0306	1.09513	0.919905	0.704143	ring finger protein 185	Rnf185	5
10543080	1.00379	0.985397	0.963797	0.689046	ribonucleic acid binding protein S1	Rnps1	5
10442834	1.02966	1.01207	0.958563	0.667999	RNA pseudouridylate synthase domain containing 1	Rpusd1	5
10507894	1.01071	1.2259	0.977766	0.850331	Ras-related GTP binding C	Rragc	5
10433672	0.991173	0.991478	0.847967	0.678578	RRN3 RNA polymerase I transcription factor homolog (yeast)	Rrn3	5
10437737	0.993658	1.08028	1.00269	0.592731	ribosomal L1 domain containing 1	Rsl1d1	5
10480145	1.00556	0.973668	0.813364	0.66842	Ras suppressor protein 1	Rsu1	5
10501649	0.991888	1.17061	0.913367	0.815988	RNA terminal phosphate cyclase domain 1	Rtcd1	5
10539342	1.01464	1.15885	0.837008	0.767142	rhotekin	Rtkn	5
10546706	1.00191	0.910201	0.594466	0.60877	RING1 and YY1 binding protein	Rybp	5
10585721	0.983204	1.0741	0.770254	0.605944	secretory carrier membrane protein 2	Scamp2	5
10467979	0.996134	0.64724	0.130996	0.0585627	stearoyl-Coenzyme A desaturase 1	Scd1	5
10389719	1.00159	1.01417	0.903402	0.602465	serine carboxypeptidase 1	Scpep1	5
10503134	0.995996	1.09098	0.861329	0.823421	syndecan binding protein	Sdcbp	5
10476702	1.00515	1.06416	0.740084	0.659305	SEC23B (S. cerevisiae)	Sec23b	5
10491261	0.993798	1.06147	0.852818	0.770834	SEC62 homolog (S. cerevisiae)	Sec62	5
10364890	0.996986	0.992467	0.795699	0.674424	splicing factor 3a, subunit 2	Sf3a2	5
10507914	0.997072	0.975366	0.906917	0.691991	splicing factor 3a, subunit 3	Sf3a3	5
10429452	0.986709	0.988358	0.913989	0.721279	splicing factor 3b, subunit 4	Sf3b4	5
10572253	1.02176	1.07115	0.861619	0.801257	splicing factor 4	Sf4	5
10457959	1.08111	1.17363	0.812118	0.718507	SFT2 domain containing 3	Sft2d3	5
10542965	1.02869	1.06595	0.937184	0.697022	sarcoglycan, epsilon	Sgce	5
10371041	0.983101	1.00058	0.958099	0.650383	small glutamine-rich tetratricopeptide repeat (TPR)-containing, alpha	Sgta	5
10517169	0.989809	1.06681	0.945435	0.777504	SH3 domain binding glutamic acid-rich protein-like 3	Sh3bgrl3	5
10418702	0.996363	1.19724	0.859341	0.713463	SH3-domain binding protein 5 (BTK-associated)	Sh3bp5	5
10451907	0.996529	1.11018	0.902141	0.71919	SH3-domain GRB2-like 1	Sh3gl1	5
10602840	0.983642	0.878159	0.750769	0.609229	SH3-domain kinase binding protein 1	Sh3kbp1	5
10561247	0.968026	1.05938	0.714891	0.708854	Sh3kbp1 binding protein 1	Shkbp1	5
10512308	0.998667	1.11107	1.01861	0.634886	sigma non-opioid intracellular receptor 1	Sigmar1	5
10494832	0.992057	1.11799	0.940187	0.688044	suppressor of IKBKE 1	Sike1	5
10347335	0.99627	1.26002	1.07495	0.90712	solute carrier family 11 (proton-coupled divalent metal ion transporters), member 1	Slc11a1	5
10595189	0.973711	1.00132	0.742671	0.718669	solute carrier family 17 (anion/sugar transporter), member 5	Slc17a5	5
10356145	1.01165	1.21806	0.603122	0.530063	solute carrier family 19 (sodium/hydrogen exchanger), member 3	Slc19a3	5
10438262	0.991581	1.20011	0.965217	0.770583	solute carrier family 25 (mitochondrial carrier, citrate transporter), member 1	Slc25a1	5
10495405	1.02249	1.12675	0.7151	0.607436	solute carrier family 25 (mitochondrial carrier, phosphate carrier), member 24	Slc25a24	5
10499372	1.00038	1.04045	0.908385	0.732284	solute carrier family 25, member 44	Slc25a44	5
10460696	0.995479	1.24433	0.982068	0.878131	solute carrier family 25, member 45	Slc25a45	5
10355996	0.997994	1.15677	1.07194	0.910976	solute carrier family 25 (mitochondrial carrier, adenine nucleotide translocator), member 5	Slc25a5	5
10599215	1.00282	1.18281	1.06593	0.927409	solute carrier family 25 (mitochondrial carrier, adenine nucleotide translocator), member 5	Slc25a5	5
10411751	0.990379	0.999414	0.887139	0.740202	solute carrier family 30 (zinc transporter), member 5	Slc30a5	5
10446804	0.953971	1.00719	0.943504	0.669902	solute carrier family 30 (zinc transporter), member 6	Slc30a6	5
10454950	1.02936	0.946042	0.832712	0.647535	solute carrier family 35, member A4	Slc35a4	5
10521830	0.995236	1.01754	0.875914	0.707156	solute carrier family 35, member A4	Slc35a4	5
10543846	0.997663	1.00735	0.824052	0.583572	solute carrier family 35, member B4	Slc35b4	5
10485183	0.987608	1.11307	0.823375	0.696253	solute carrier family 35, member C1	Slc35c1	5
10489646	0.999082	1.11663	1.00988	0.800551	solute carrier family 35, member C2	Slc35c2	5
10598507	0.998874	1.02217	0.733596	0.646971	solute carrier family 38, member 5	Slc38a5	5
10470948	1.03792	1.34599	1.03458	0.783441	solute carrier family 39 (zinc transporter), member 1	Slc39a1	5
10379184	1.01887	1.11539	1.02752	0.70186	solute carrier family 46, member 1	Slc46a1	5
10426544	1.02281	1.19372	1.0186	0.838672	solute carrier family 48 (heme transporter), member 1	Slc48a1	5
10375290	1.01161	0.885072	0.636486	0.637321	SLU7 splicing factor homolog (S. cerevisiae)	Slu7	5
10515994	0.999322	1.04427	0.76546	0.673345	stromal membrane-associated GTPase-activating protein 2	Smap2	5
10476301	1.0194	1.19068	1.07221	0.797649	spermine oxidase	Smox	5
10555946	1.02067	1.26695	1.01487	0.837385	sphingomyelin phosphodiesterase 1, acid lysosomal	Smpd1	5
10539592	1.02443	1.03191	0.907059	0.69467	SET and MYND domain containing 5	Smyd5	5
10606001	0.986066	0.978185	0.856433	0.546112	sorting nexin 12	Snx12	5
10465379	1.00443	1.18914	1.06189	0.732017	sorting nexin 15	Snx15	5
10520718	0.986663	1.04183	0.861633	0.725106	sorting nexin 17	Snx17	5
10415885	0.994454	1.02011	0.558005	0.620105	SRY-box containing gene 7	Sox7	5
10474936	1.02632	1.06368	0.802528	0.772428	serine protease inhibitor, Kunitz type 1	Spint1	5
10374464	1.02124	0.981189	0.634174	0.660897	sprouty-related, EVH1 domain containing 2	Spred2	5
10563659	1.00708	0.933797	0.803917	0.703886	SPT2, Suppressor of Ty, domain containing 1 (S. cerevisiae)	Spty2d1	5
10522589	1.00924	1.10169	0.858583	0.713896	steroid 5 alpha-reductase 3	Srd5a3	5
10386473	1.0304	0.821278	0.662831	0.686915	sterol regulatory element binding transcription factor 1	Srebf1	5
10382341	1.01334	1.06855	0.672709	0.68612	somatostatin receptor 2	Sstr2	5
10545720	1.03745	1.12436	0.782216	0.588131	STAM binding protein	Stambp	5
10366956	1.01621	1.03248	0.745465	0.758348	signal transducer and activator of transcription 6	Stat6	5
10528008	1.02167	1.17743	0.76518	0.745568	six transmembrane epithelial antigen of prostate 2	Steap2	5
10508115	0.993636	1.02582	0.760882	0.736563	serine/threonine kinase 40	Stk40	5
10392070	0.977753	1.05922	0.912625	0.72115	STE20-related kinase adaptor alpha	Strada	5
10516982	0.994508	1.14382	0.759382	0.619832	syntaxin 12	Stx12	5
10373515	0.992353	1.08135	1.01464	0.621794	sulfite oxidase	Suox	5
10441601	1.01876	1.22382	0.994157	0.899885	T-cell activation Rho GTPase-activating protein	Tagap	5
10427772	0.984044	0.998082	0.890787	0.727251	threonyl-tRNA synthetase	Tars	5
10378334	1.00012	1.14179	0.910745	0.787459	Tax1 (human T-cell leukemia virus type I) binding protein 3	Tax1bp3	5
10472440	1.00541	1.14986	0.908394	0.791393	Tax1 (human T-cell leukemia virus type I) binding protein 3	Tax1bp3	5
10603478	1.04271	1.07957	0.960209	0.703497	TBC1 domain family, member 25	Tbc1d25	5
10598409	0.971445	0.958022	0.702377	0.645362	transcription factor E3	Tcfe3	5
10437646	1.0032	1.04369	0.66703	0.507785	tektin 5	Tekt5	5
10439991	0.987458	1.09503	0.916653	0.694002	Trk-fused gene	Tfg	5
10409322	1.02103	1.01008	0.956739	0.737883	THO complex 3	Thoc3	5
10373964	0.974072	0.971644	0.788378	0.637006	THO complex 5	Thoc5	5
10540544	1.00355	1.18651	1.06255	0.604601	THUMP domain containing 3	Thumpd3	5
10409567	1.04703	1.27483	1.10599	0.855985	TRAF-interacting protein with forkhead-associated domain, family member B	Tifab	5
10592106	1.00265	0.974122	0.826682	0.620973	toll-interleukin 1 receptor (TIR) domain-containing adaptor protein	Tirap	5
10413542	0.99544	0.949865	0.810459	0.689726	transketolase	Tkt	5
10384138	1.01656	1.14314	1.11925	0.786856	transmembrane emp24 protein transport domain containing 4	Tmed4	5
10458314	1.0591	1.0552	0.950294	0.685389	transmembrane protein 173	Tmem173	5
10579799	0.986079	1.08104	0.94326	0.617851	transmembrane protein 184C	Tmem184c	5
10349316	0.978166	0.990906	0.82861	0.706745	transmembrane protein 185B	Tmem185b	5
10372488	1.02744	1.14354	0.774318	0.738924	transmembrane protein 19	Tmem19	5
10587746	1.00894	1.1916	0.886604	0.741227	transmembrane protein 41B	Tmem41b	5
10440918	0.985474	1.14999	0.842599	0.847777	transmembrane protein 50B	Tmem50b	5
10503410	0.999729	1.16628	1.0832	0.816109	transmembrane protein 64	Tmem64	5
10387368	1.00365	1.11117	0.948175	0.779144	transmembrane protein 88	Tmem88	5
10388880	0.989066	1.29083	1.15057	0.646356	transmembrane protein 97	Tmem97	5
10434668	1.01967	1.32439	1.27888	0.679556	transmembrane protein 97	Tmem97	5
10580522	0.981913	0.886172	0.589499	0.590466	TOX high mobility group box family member 3	Tox3	5
10519007	0.991798	1.20697	0.904426	0.821147	transformation related protein 63 regulated like	Tprgl	5
10518167	1.01586	1.16548	1.07811	0.509895	trafficking protein particle complex 2	Trappc2	5
10419073	1.01085	0.977568	0.83359	0.702731	tetraspanin 14	Tspan14	5
10431017	1.01014	1.07856	0.874452	0.444447	tubulin tyrosine ligase-like 1	Ttll1	5
10452295	1.00608	1.19406	0.748689	0.596006	tubulin, beta 4	Tubb4	5
10369877	1.01029	1.00319	0.912658	0.608191	ubiquitin-conjugating enzyme E2D 1, UBC4/5 homolog (yeast)	Ube2d1	5
10378114	0.998767	1.04802	0.910212	0.792972	ubiquitin-conjugating enzyme E2G 1 (UBC7 homolog, C. elegans)	Ube2g1	5
10503845	0.999478	1.09174	0.976991	0.819007	ubiquitin-conjugating enzyme E2, J1	Ube2j1	5
10458841	1.01977	1.0329	0.995074	0.696066	ubiquitin-conjugating enzyme E2L 3	Ube2l3	5
10355958	0.991366	0.978746	0.892794	0.685436	ubiquitin-conjugating enzyme E2 variant 1	Ube2v1	5
10492325	1.00194	0.994842	0.897221	0.696966	ubiquitin-conjugating enzyme E2 variant 1	Ube2v1	5
10390227	1.0134	1.0918	0.925779	0.803665	ubiquitin-conjugating enzyme E2Z (putative)	Ube2z	5
10409645	0.995648	0.94092	0.810765	0.689992	ubiquilin 1	Ubqln1	5
10493247	0.977143	0.975442	0.875266	0.693413	ubiquilin 4	Ubqln4	5
10404700	1.00832	1.15458	1.11758	0.653181	UBX domain protein 2A	Ubxn2a	5
10359851	0.995216	0.957181	0.818722	0.600126	uridine-cytidine kinase 2	Uck2	5
10505187	1.00675	0.957185	0.91194	0.636362	UDP-glucose ceramide glucosyltransferase	Ugcg	5
10575961	1.05668	1.06572	0.90455	0.787229	ubiquitin specific peptidase 10	Usp10	5
10457409	0.987901	0.957865	0.823059	0.687964	ubiquitin specific peptidase 14	Usp14	5
10545379	0.9934	1.15708	0.902809	0.811712	ubiquitin specific peptidase 39	Usp39	5
10391454	1.01751	1.16661	0.651377	0.602122	vesicle amine transport protein 1 homolog (T californica)	Vat1	5
10501608	0.981046	0.872901	0.807888	0.592542	vascular cell adhesion molecule 1	Vcam1	5
10531286	1.0143	1.1768	1.04261	0.852386	voltage-dependent anion channel 2	Vdac2	5
10381304	1.01171	1.18359	1.05036	0.879911	vacuolar protein sorting 25 (yeast)	Vps25	5
10533644	1.00118	0.962487	0.778669	0.708082	vacuolar protein sorting 33A (yeast)	Vps33a	5
10575129	0.98181	1.12694	0.916309	0.769358	vacuolar protein sorting 4a (yeast)	Vps4a	5
10393098	1.03658	1.11028	0.911558	0.759431	WW domain binding protein 2	Wbp2	5
10444098	1.00096	1.09733	0.81384	0.602	WD repeat domain 46	Wdr46	5
10529330	0.989301	1.00025	0.848816	0.740385	Wolf-Hirschhorn syndrome candidate 2 (human)	Whsc2	5
10404412	0.974093	0.997025	0.918965	0.71564	Werner helicase interacting protein 1	Wrnip1	5
10374035	1.0139	1.23464	1.03515	0.812361	X-box binding protein 1	Xbp1	5
10468489	0.999699	0.994281	0.739388	0.676644	X-prolyl aminopeptidase (aminopeptidase P) 1, soluble	Xpnpep1	5
10347232	0.954469	0.914871	0.868338	0.595498	X-ray repair complementing defective repair in Chinese hamster cells 5	Xrcc5	5
10508420	1.00593	1.1005	1.01477	0.656416	tyrosyl-tRNA synthetase	Yars	5
10551724	0.999138	1.1746	1.15766	0.788868	Yip1 interacting factor homolog B (S. cerevisiae)	Yif1b	5
10494662	1.00618	1.05607	0.916036	0.706624	tyrosine 3-monooxygenase/tryptophan 5-monooxygenase activation protein, eta polypeptide	Ywhah	5
10582171	1.00248	1.12205	0.95843	0.751675	zinc finger, DHHC domain containing 7	Zdhhc7	5
10585022	0.967516	1.06919	0.913626	0.667442	zinc finger protein 259	Zfp259	5
10433104	1.01647	1.08594	0.906126	0.750632	zinc finger protein 385A	Zfp385a	5
10484237	1.03987	1.1137	0.910312	0.651906	zinc finger protein 385B	Zfp385b	5
10516007	1.01114	1.1704	0.815596	0.749703	zinc metallopeptidase, STE24 homolog (S. cerevisiae)	Zmpste24	5
10478590	0.960108	0.922022	0.790808	0.634906	zinc finger, SWIM domain containing 1	Zswim1	5
10440300	1.00355	1.06089	0.864912	0.791015			5
10605552	0.995482	1.02412	0.80748	0.721761			5
10595909	0.984116	1.04481	0.92479	0.603693			5
10604057	1.03685	0.902925	0.975052	0.636484	septin 6	41158	6
10493203	1.02933	0.930963	0.883347	0.616331	RIKEN cDNA 0610031J06 gene	0610031J06Rik	6
10394082	1.0244	1.00672	1.05571	0.689572	RIKEN cDNA 1110031I02 gene	1110031I02Rik	6
10394429	1.02994	0.947331	0.822531	0.612443	RIKEN cDNA 1110057K04 gene	1110057K04Rik	6
10350614	0.992046	0.708872	0.931539	0.476066	RIKEN cDNA 1190005F20 gene	1190005F20Rik	6
10603651	0.999279	0.87552	0.736279	0.457796	RIKEN cDNA 1810030O07 gene	1810030O07Rik	6
10409684	0.989015	1.00769	1.09596	0.688416	RIKEN cDNA 2210016F16 gene	2210016F16Rik	6
10411899	0.986105	0.969356	0.912871	0.574536	RIKEN cDNA 2410002O22 gene	2410002O22Rik	6
10369620	1.01696	0.940224	0.897843	0.639684	RIKEN cDNA 2510003E04 gene	2510003E04Rik	6
10530832	0.971843	0.902879	0.917893	0.574576	RIKEN cDNA 2610024G14 gene	2610024G14Rik	6
10512939	1.02028	1.11589	1.1618	0.639818	RIKEN cDNA 2610030H06 gene	2610030H06Rik	6
10606056	1.01847	1.11621	1.16251	0.638893	RIKEN cDNA 2610030H06 gene	2610030H06Rik	6
10485674	0.996348	0.868928	0.788986	0.579739	RIKEN cDNA 2700007P21 gene	2700007P21Rik	6
10600502	0.996523	1.03879	1.05375	0.627028	RIKEN cDNA 2810453I06 gene	2810453I06Rik	6
10568131	1.0126	1.03893	1.18043	0.604008	RIKEN cDNA 2900092E17 gene	2900092E17Rik	6
10372417	1.01144	0.939908	0.870661	0.639945	RIKEN cDNA 4921506J03 gene	4921506J03Rik	6
10591022	1.01635	0.853906	0.776212	0.436243	RIKEN cDNA 4931406C07 gene	4931406C07Rik	6
10419803	1.06118	0.617936	0.764758	0.41115	RIKEN cDNA 4931414P19 gene	4931414P19Rik	6
10571647	1.00339	0.761033	0.732665	0.425696	RIKEN cDNA 4933411K20 gene	4933411K20Rik	6
10376596	1.00711	0.773864	0.794452	0.455911	RIKEN cDNA 4933439F18 gene	4933439F18Rik	6
10419082	0.988345	0.942606	1.02102	0.595176	RIKEN cDNA 5730469M10 gene	5730469M10Rik	6
10502071	0.994557	1.06905	1.10651	0.723314	RIKEN cDNA 5730508B09 gene	5730508B09Rik	6
10432986	0.969789	0.698911	0.913454	0.521969	achalasia, adrenocortical insufficiency, alacrimia	Aaas	6
10355554	0.998431	0.936253	0.918766	0.635233	angio-associated migratory protein	Aamp	6
10606217	0.986798	0.816831	0.984301	0.568026	ATP-binding cassette, sub-family B (MDR/TAP), member 7	Abcb7	6
10415021	1.02372	1.01125	0.841396	0.688161	abhydrolase domain containing 4	Abhd4	6
10347748	0.972153	0.841207	0.859008	0.546435	acyl-CoA synthetase long-chain family member 3	Acsl3	6
10477649	0.975757	0.875716	0.897404	0.538218	acyl-CoA synthetase short-chain family member 2	Acss2	6
10413502	0.990823	0.923896	0.903303	0.664258	ARP8 actin-related protein 8 homolog (S. cerevisiae)	Actr8	6
10395058	1.0128	0.977036	1.09301	0.509744	acireductone dioxygenase 1	Adi1	6
10459912	1.01514	0.847957	0.73504	0.538029	ADNP homeobox 2	Adnp2	6
10364030	0.970389	0.829438	0.767614	0.559399	adenosine A2a receptor	Adora2a	6
10365136	0.991425	0.961234	1.05548	0.670885	amino-terminal enhancer of split	Aes	6
10444420	0.995117	0.967066	0.941065	0.633037	1-acylglycerol-3-phosphate O-acyltransferase 1 (lysophosphatidic acid acyltransferase, alpha)	Agpat1	6
10570573	1.01881	1.02628	1.12122	0.732942	1-acylglycerol-3-phosphate O-acyltransferase 5 (lysophosphatidic acid acyltransferase, epsilon)	Agpat5	6
10375864	1.01937	1.084	1.09239	0.753635	alanine-glyoxylate aminotransferase 2-like 2	Agxt2l2	6
10604405	0.995285	0.853546	0.899304	0.625363	apoptosis-inducing factor, mitochondrion-associated 1	Aifm1	6
10508382	0.973888	0.978913	1.04235	0.679482	adenylate kinase 2	Ak2	6
10509635	0.986963	0.947349	1.08833	0.696383	aldo-keto reductase family 7, member A5 (aflatoxin aldehyde reductase)	Akr7a5	6
10533345	0.980966	0.936624	0.759644	0.577161	aldehyde dehydrogenase 2, mitochondrial	Aldh2	6
10401473	0.945369	0.638072	0.831402	0.466581	aldehyde dehydrogenase family 6, subfamily A1	Aldh6a1	6
10458960	1.01343	0.612837	1.02455	0.38065	aldehyde dehydrogenase family 7, member A1	Aldh7a1	6
10379153	1.06012	0.81422	1.06874	0.353787	aldolase C, fructose-bisphosphate	Aldoc	6
10555041	0.976702	0.908025	1.06719	0.687215	asparagine-linked glycosylation 8 homolog (yeast, alpha-1,3-glucosyltransferase)	Alg8	6
10585233	0.989418	0.953954	0.86653	0.651852	asparagine-linked glycosylation 9 homolog (yeast, alpha 1,2 mannosyltransferase)	Alg9	6
10382257	0.967871	0.793445	0.876849	0.51395	archaelysin family metallopeptidase 2	Amz2	6
10586064	0.981063	0.822969	0.851802	0.613171	acidic (leucine-rich) nuclear phosphoprotein 32 family, member A	Anp32a	6
10603051	1.01292	0.948138	0.858755	0.618138	adaptor-related protein complex 1, sigma 2 subunit	Ap1s2	6
10546031	0.999487	0.897355	0.799936	0.576729	aprataxin and PNKP like factor	Aplf	6
10582862	1.04055	1.0527	0.808317	0.65373	Rho guanine nucleotide exchange factor (GEF) 12	Arhgef12	6
10519012	0.951716	0.906723	0.763492	0.634725	Rho guanine nucleotide exchange factor (GEF) 16	Arhgef16	6
10540480	1.01767	0.969079	0.937467	0.69426	ADP-ribosylation factor-like 8B	Arl8b	6
10368881	1.07076	0.871246	0.794876	0.613867	armadillo repeat containing 2	Armc2	6
10587104	0.980353	0.884209	0.871126	0.587561	cAMP-regulated phosphoprotein 19	Arpp19	6
10463704	0.965878	0.904433	0.959415	0.604531	arsenic (+3 oxidation state) methyltransferase	As3mt	6
10474596	1.01639	1.00022	1.13934	0.677209	apoptosis, caspase activation inhibitor	Aven	6
10460513	1.0189	0.92551	0.857169	0.641581	UDP-GlcNAc:betaGal beta-1,3-N-acetylglucosaminyltransferase 1	B3gnt1	6
10604922	1.01426	1.01087	0.959845	0.621763		BC023829	6
10505109	0.999336	0.770988	0.71501	0.399251		BC026590	6
10386916	1.00114	0.997316	0.917197	0.65717		BC046404	6
10433161	1.01195	0.79851	0.790006	0.514521	cDNA sequence BC048502	BC048502	6
10541279	0.994228	0.831016	0.887014	0.572446	BCL2-like 13 (apoptosis facilitator)	Bcl2l13	6
10347417	1.00051	0.809825	1.22301	0.399895	BCS1-like (yeast)	Bcs1l	6
10525887	0.971372	0.753378	0.886995	0.518661	Bri3 binding protein	Bri3bp	6
10370920	0.990661	0.783532	0.844655	0.504305	BTB (POZ) domain containing 2	Btbd2	6
10413803	1.00743	1.00853	0.989608	0.669985	biotinidase	Btd	6
10430358	0.984841	0.891842	0.883732	0.669593	C1q and tumor necrosis factor related protein 6	C1qtnf6	6
10539727	1.00576	0.983904	0.824273	0.562784		C87436	6
10485514	1.00396	0.834897	0.777472	0.598475	cell cycle associated protein 1	Caprin1	6
10500928	0.998158	1.02711	0.901251	0.756532	capping protein (actin filament) muscle Z-line, alpha 1	Capza1	6
10490923	0.99561	0.905724	0.996635	0.65295	carbonic anhydrase 2	Car2	6
10466818	1.00548	0.94348	0.908375	0.624864	COBW domain containing 1	Cbwd1	6
10406193	0.981562	0.913314	0.967116	0.581074	coiled-coil domain containing 127	Ccdc127	6
10469066	0.991159	0.638756	0.675039	0.449754	coiled-coil domain containing 3	Ccdc3	6
10514658	0.994647	0.976016	0.966329	0.729765	coiled-coil domain containing 50	Ccdc50	6
10426627	1.03031	0.875347	0.700717	0.528262	coiled-coil domain containing 65	Ccdc65	6
10418275	0.995461	0.857389	0.781943	0.631647	coiled-coil domain containing 66	Ccdc66	6
10434089	0.984944	0.947278	0.922078	0.705999	coiled-coil domain containing 74A	Ccdc74a	6
10512315	1.01082	0.735586	1.52393	0.714094	chemokine (C-C motif) ligand 27A	Ccl27a	6
10497831	1.02034	0.26442	0.950151	0.197241	cyclin A2	Ccna2	6
10445688	1.01292	0.996835	1.02814	0.677005	cyclin D3	Ccnd3	6
10531488	1.01946	0.969335	0.894928	0.706917	cyclin I	Ccni	6
10604932	1.02152	0.894714	1.09113	0.609176	CD99 antigen-like 2	Cd99l2	6
10517609	1.0312	0.614656	0.862738	0.419021	cytidine deaminase	Cda	6
10559509	1.00963	1.06	1.10086	0.582938	CDC42 effector protein (Rho GTPase binding) 5	Cdc42ep5	6
10366579	0.98625	0.857608	0.788011	0.564033	cell division cycle 5-like (S. pombe)	Cdc5l	6
10372728	0.986341	0.857528	0.78888	0.565461	cell division cycle 5-like (S. pombe)	Cdc5l	6
10472916	1.06051	0.558423	0.899442	0.360007	cell division cycle associated 7	Cdca7	6
10411709	1.01906	0.768309	0.731351	0.526379	cyclin-dependent kinase 7	Cdk7	6
10578619	0.992591	0.938802	0.756088	0.564216	CDKN2A interacting protein	Cdkn2aip	6
10552140	0.960878	0.967692	0.778339	0.542933	CCAAT/enhancer binding protein (C/EBP), alpha	Cebpa	6
10575733	0.98066	0.368	0.839193	0.243734	centromere protein N	Cenpn	6
10466423	0.993885	0.94617	0.725142	0.605599	centrosomal protein 78	Cep78	6
10421197	1.00137	0.932735	0.947059	0.696973	CHMP family, member 7	Chmp7	6
10575102	1.01425	0.974258	0.886438	0.728792	cirrhosis, autosomal recessive 1A (human)	Cirh1a	6
10361828	0.947771	0.78494	0.710637	0.439102	Cbp/p300-interacting transactivator, with Glu/Asp-rich carboxy-terminal domain, 2	Cited2	6
10487577	0.985392	0.335701	0.82628	0.270033	cytoskeleton associated protein 2-like	Ckap2l	6
10495359	1.0169	0.99239	0.944635	0.675591	chloride channel CLIC-like 1	Clcc1	6
10542164	0.957206	1.16231	1.85036	0.8905	C-type lectin domain family 12, member a	Clec12a	6
10541555	1.06776	1.24689	1.10047	0.692113	C-type lectin domain family 4, member a1	Clec4a1	6
10586110	0.995764	0.881114	0.92009	0.608446	ceroid-lipofuscinosis, neuronal 6	Cln6	6
10451458	1.0031	0.903626	0.841033	0.660639	canopy 3 homolog (zebrafish)	Cnpy3	6
10575512	1.04267	0.864508	1.02333	0.578495	component of oligomeric golgi complex 4	Cog4	6
10498095	1.0382	0.977119	0.968682	0.664868	component of oligomeric golgi complex 6	Cog6	6
10543737	1.01539	0.853275	0.789822	0.627453	coatomer protein complex, subunit gamma 2	Copg2	6
10487175	1.01799	0.820453	0.929164	0.632447	COP9 (constitutive photomorphogenic) homolog, subunit 2 (Arabidopsis thaliana)	Cops2	6
10523529	0.995584	1.05091	1.13034	0.612934	COP9 (constitutive photomorphogenic) homolog, subunit 4 (Arabidopsis thaliana)	Cops4	6
10526743	0.981184	1.08211	1.12356	0.63273	COP9 (constitutive photomorphogenic) homolog, subunit 6 (Arabidopsis thaliana)	Cops6	6
10348456	0.992386	0.941273	0.933041	0.704141	COP9 (constitutive photomorphogenic) homolog, subunit 8 (Arabidopsis thaliana)	Cops8	6
10427323	0.984297	0.95592	0.953627	0.618725	coatomer protein complex, subunit zeta 1	Copz1	6
10467859	0.998121	0.92293	0.913411	0.682369	COX15 homolog, cytochrome c oxidase assembly protein (yeast)	Cox15	6
10537051	1.00105	0.758372	0.59115	0.373037	carboxypeptidase A1	Cpa1	6
10511739	0.999826	0.889955	0.720583	0.546811	copine III	Cpne3	6
10394892	1.0089	0.89034	0.809642	0.660319	cleavage and polyadenylation specificity factor 3	Cpsf3	6
10514933	1.02708	0.939366	0.903487	0.62516	carnitine palmitoyltransferase 2	Cpt2	6
10478799	1.02658	0.846338	0.817398	0.604934	chromosome segregation 1-like (S. cerevisiae)	Cse1l	6
10478967	1.00499	0.864269	0.861747	0.589882	cleavage stimulation factor, 3' pre-RNA, subunit 1	Cstf1	6
10423836	0.996415	1.07704	1.39814	0.866341	collagen triple helix repeat containing 1	Cthrc1	6
10513061	1.00403	0.974168	0.837545	0.736342	catenin (cadherin associated protein), alpha-like 1	Ctnnal1	6
10388241	1.06082	1.00874	0.827768	0.657231	cystinosis, nephropathic	Ctns	6
10390484	0.98896	0.942534	0.812539	0.706094	CWC25 spliceosome-associated protein homolog (S. cerevisiae)	Cwc25	6
10599654	1.01015	0.988419	0.919903	0.64567	CAAX box 1 homolog C (human)	Cxx1c	6
10384795	1.01429	0.789351	0.769313	0.504341	cytochrome b5 domain containing 1	Cyb5d1	6
10387363	0.997255	0.788388	0.762305	0.512572	cytochrome b5 domain containing 1	Cyb5d1	6
10567086	0.989532	0.954856	0.803914	0.681328	cytochrome P450, family 2, subfamily r, polypeptide 1	Cyp2r1	6
10348889	1.01582	0.892749	0.998311	0.674568	D-2-hydroxyglutarate dehydrogenase	D2hgdh	6
10554392	0.999639	1.00057	0.964231	0.591774	RIKEN cDNA D330012F22 gene	D330012F22Rik	6
10556208	1.03313	1.06371	0.935874	0.562831	RIKEN cDNA D930014E17 gene	D930014E17Rik	6
10512226	0.993376	0.939757	0.861618	0.619894	DDB1 and CUL4 associated factor 12	Dcaf12	6
10571752	1.04583	0.933405	1.0263	0.670464	dCMP deaminase	Dctd	6
10577144	1.01637	0.940759	0.992918	0.494787	DCN1, defective in cullin neddylation 1, domain containing 2 (S. cerevisiae)	Dcun1d2	6
10581729	1.01062	0.95282	0.772777	0.631047	DEAD (Asp-Glu-Ala-Asp) box polypeptide 19a	Ddx19a	6
10409508	0.989614	0.882063	0.904123	0.603975	DEAD (Asp-Glu-Ala-Asp) box polypeptide 41	Ddx41	6
10449225	1.04787	0.729717	1.33458	0.434561	2-4-dienoyl-Coenzyme A reductase 2, peroxisomal	Decr2	6
10437664	0.975841	0.966786	0.986104	0.602183	dexamethasone-induced transcript	Dexi	6
10517147	1.00197	0.93661	0.986981	0.692457	dehydrodolichyl diphosphate synthase	Dhdds	6
10600485	1.02482	0.862467	0.938481	0.424612	dyskeratosis congenita 1, dyskerin homolog (human)	Dkc1	6
10398319	0.981368	0.870597	0.730622	0.455281	delta-like 1 homolog (Drosophila)	Dlk1	6
10440926	0.967872	0.960757	0.847698	0.603555	DnaJ (Hsp40) homolog, subfamily C, member 28	Dnajc28	6
10516259	0.989859	0.651572	0.59284	0.370385	dynein, axonemal, light intermediate polypeptide 1	Dnali1	6
10376603	0.97134	0.930577	0.845895	0.533821	developmentally regulated GTP binding protein 2	Drg2	6
10441064	1.04308	1.09194	1.19898	0.517003	Down syndrome critical region gene 3	Dscr3	6
10526427	1.00146	1.01829	0.867838	0.736	deltex 2 homolog (Drosophila)	Dtx2	6
10439268	1.02599	0.795579	0.774067	0.514647	deltex 3-like (Drosophila)	Dtx3l	6
10377681	1.02599	0.99999	1.02457	0.741597	Dullard homolog (Xenopus laevis)	Dullard	6
10417813	0.969097	0.908441	0.882809	0.607624	ecdysoneless homolog (Drosophila)	Ecd	6
10362379	0.988467	0.889526	0.940199	0.48666	enoyl Coenzyme A hydratase domain containing 1	Echdc1	6
10497520	0.949451	0.341603	0.845769	0.223093	ect2 oncogene	Ect2	6
10540493	1.00244	0.96134	0.864491	0.709538	ER degradation enhancer, mannosidase alpha-like 1	Edem1	6
10364722	0.964614	0.66512	0.82961	0.446585	ephrin A2	Efna2	6
10499545	1.0495	0.687856	0.965539	0.386389	ephrin A3	Efna3	6
10607848	1.00183	0.897719	0.670891	0.463805	EGF-like-domain, multiple 6	Egfl6	6
10400304	1.05932	0.389686	0.947712	0.23235	EGL nine homolog 3 (C. elegans)	Egln3	6
10446777	0.969246	0.907553	0.864118	0.549164	EH-domain containing 3	Ehd3	6
10475625	1.00117	0.93295	0.842008	0.632527	EP300 interacting inhibitor of differentiation 1	Eid1	6
10551483	0.984717	0.939365	0.898055	0.684943	EP300 interacting inhibitor of differentiation 2	Eid2	6
10529118	1.00164	1.01427	1.03809	0.744601	eukaryotic translation initiation factor 2B, subunit 4 delta	Eif2b4	6
10556169	1.00264	0.833562	0.865615	0.623581	eukaryotic translation initiation factor 3, subunit F	Eif3f	6
10425226	0.988989	0.87455	0.87645	0.549673	eukaryotic translation initiation factor 3, subunit L	Eif3l	6
10358027	1.05284	0.857635	0.773603	0.552806	E74-like factor 3	Elf3	6
10579976	1.01413	0.887691	0.955096	0.627763	ELMO domain containing 2	Elmod2	6
10545436	1.05039	1.05446	0.883995	0.706624	ELMO/CED-12 domain containing 3	Elmod3	6
10455595	0.994447	0.781112	0.929539	0.471698	enolase 1, alpha non-neuron	Eno1	6
10473240	0.993556	0.772846	0.917691	0.440633	enolase 1, alpha non-neuron	Eno1	6
10510546	0.973787	0.7504	0.969559	0.532598	enolase 1, alpha non-neuron	Eno1	6
10428619	0.941424	0.558332	0.531109	0.36121	ectonucleotide pyrophosphatase/phosphodiesterase 2	Enpp2	6
10388734	1.0392	0.933822	1.05469	0.614909	Era (G-protein)-like 1 (E. coli)	Eral1	6
10578193	0.964057	0.763618	0.91064	0.502664	exoribonuclease 1	Eri1	6
10393241	0.992855	0.919297	0.829171	0.684634	exocyst complex component 7	Exoc7	6
10408693	1.02106	0.60526	1.09195	0.356492	coagulation factor XIII, A1 subunit	F13a1	6
10569611	0.970111	0.903278	0.868265	0.600319	Fas (TNFRSF6)-associated via death domain	Fadd	6
10359190	0.983817	0.86421	0.955115	0.638165	family with sequence similarity 20, member B	Fam20b	6
10594802	0.999135	0.923735	0.693775	0.600431	family with sequence similarity 63, member B	Fam63b	6
10604175	1.00381	0.371057	0.757753	0.224431	family with sequence similarity 70, member A	Fam70a	6
10595070	1.0189	0.82436	0.699317	0.466207	family with sequence similarity 83, member B	Fam83b	6
10563816	1.02569	0.981369	1.00034	0.709465	Fanconi anemia, complementation group F	Fancf	6
10355931	0.984779	0.916331	0.945416	0.612475	phenylalanyl-tRNA synthetase, beta subunit	Farsb	6
10360794	1.03666	0.916106	0.808733	0.582789	F-box protein 28	Fbxo28	6
10499189	1.04906	0.837702	0.956276	0.486628	Fc receptor-like S, scavenger receptor	Fcrls	6
10475643	1.00417	0.747743	0.82576	0.485517	fibroblast growth factor 7	Fgf7	6
10499062	1.02752	0.794048	0.821669	0.575129	FH2 domain containing 1	Fhdc1	6
10559708	1.01067	0.848313	0.769302	0.591028	Flt3 interacting zinc finger protein 1	Fiz1	6
10400581	0.967477	0.830533	1.60702	0.73396	FK506 binding protein 3	Fkbp3	6
10349947	0.98694	0.591165	0.778881	0.371891	fibromodulin	Fmod	6
10383556	0.980448	0.826844	1.01401	0.418965	fructosamine 3 kinase related protein	Fn3krp	6
10396699	0.956781	0.766973	0.657246	0.461044	farnesyltransferase, CAAX box, beta	Fntb	6
10400504	1.00241	0.882248	0.801367	0.570782	forkhead box A1	Foxa1	6
10465246	1.00186	0.855763	0.694245	0.564869	FERM domain containing 8	Frmd8	6
10361790	0.999115	0.971504	0.887614	0.717371	fucosidase, alpha-L- 2, plasma	Fuca2	6
10590957	1.0021	0.930528	0.73498	0.700761	fucosyltransferase 4	Fut4	6
10542200	1.00893	0.965625	0.955296	0.647471	gamma-aminobutyric acid (GABA) A receptor-associated protein-like 1	Gabarapl1	6
10532989	1.03521	1.02381	1.06733	0.559505	glutamyl-tRNA(Gln) amidotransferase, subunit C homolog (bacterial)	Gatc	6
10436500	1.01118	0.714259	1.00549	0.541184	glucan (1,4-alpha-), branching enzyme 1	Gbe1	6
10567626	0.963131	0.827766	0.907549	0.612278	golgi associated, gamma adaptin ear containing, ARF binding protein 2	Gga2	6
10538142	1.04958	0.993022	0.842508	0.529405	GTPase, IMAP family member 5	Gimap5	6
10471675	0.997842	0.924339	0.751709	0.471214	glyoxalase 1	Glo1	6
10405892	0.999375	0.885799	0.769237	0.605362	predicted gene 10767	Gm10767	6
10480087	0.966316	0.803862	0.870334	0.40974	karyopherin (importin) alpha 2 pseudogene	Gm13310	6
10474867	1.0012	1.05459	1.52514	0.951604	predicted gene 14088	Gm14088	6
10353305	1.03589	1.00772	0.920251	0.759902	predicted gene 5828	Gm5828	6
10417700	0.991773	0.849487	0.935528	0.585513	enolase 1, alpha non-neuron pseudogene	Gm8483	6
10458547	1.02462	0.976196	1.03793	0.513492	glucosamine-6-phosphate deaminase 1 pseudogene	Gm8615	6
10607302	1.02021	0.944672	0.7397	0.467292	guanine nucleotide binding protein-like 3 (nucleolar)-like	Gnl3l	6
10494288	1.0274	0.979809	0.89544	0.501862	golgi phosphoprotein 3-like	Golph3l	6
10597748	0.985599	0.947406	1.01527	0.679189	golgi reassembly stacking protein 1	Gorasp1	6
10570000	1.01059	0.919399	1.04	0.669034	glucose phosphate isomerase 1	Gpi1	6
10500412	0.98827	0.891698	1.02078	0.630528	G protein-coupled receptor 89	Gpr89	6
10376201	0.98578	1.12414	0.878165	0.690231	glutathione peroxidase 3	Gpx3	6
10594835	0.993449	0.895031	0.959666	0.636399	glutamate receptor, ionotropic, N-methyl D-aspartate-like 1A	Grinl1a	6
10501235	1.01614	0.991694	1.05451	0.50664	glutathione S-transferase, mu 4	Gstm4	6
10481291	1.00369	0.976374	0.795474	0.618893	general transcription factor IIIC, polypeptide 5	Gtf3c5	6
10458028	0.963301	0.745549	0.952153	0.47154	glycophorin C	Gypc	6
10552945	1.05005	0.63557	0.968758	0.431291	glycogen synthase 1, muscle	Gys1	6
10369481	0.953199	0.816861	0.731412	0.508287	H2A histone family, member Y2	H2afy2	6
10362520	1.01685	0.828977	0.823244	0.614203	histone deacetylase 2	Hdac2	6
10411373	1.04687	0.904482	1.12743	0.612809	hexosaminidase B	Hexb	6
10381702	0.994251	0.937649	0.985973	0.665759	hexamthylene bis-acetamide inducible 2	Hexim2	6
10462818	0.955295	0.753722	0.665457	0.499896	hematopoietically expressed homeobox	Hhex	6
10544815	1.03124	1.00887	1.12722	0.632718	3-hydroxyisobutyrate dehydrogenase	Hibadh	6
10408077	1.02325	0.594459	1.11048	0.452754	histone cluster 1, H2ak	Hist1h2ak	6
10392943	0.989772	0.973866	1.074	0.686721	hematological and neurological expressed sequence 1	Hn1	6
10448803	1.03944	0.962192	0.981423	0.613938	hematological and neurological expressed 1-like	Hn1l	6
10544768	1.00011	0.871048	0.775196	0.587229	homeobox A5	Hoxa5	6
10394778	1.01594	0.85251	0.832192	0.618403	hippocalcin-like 1	Hpcal1	6
10505200	1.05588	1.09435	1.08694	0.706729	hydroxysteroid dehydrogenase like 2	Hsdl2	6
10490946	1.01755	0.838755	0.856198	0.570221	heat shock protein 90, alpha (cytosolic), class A member 1	Hsp90aa1	6
10354732	1.00151	0.795128	0.987156	0.384149	heat shock protein 1 (chaperonin)	Hspd1	6
10375240	1.02539	0.872292	1.01814	0.550956	heat shock protein 1 (chaperonin)	Hspd1	6
10558150	1.04367	0.522674	0.709598	0.377545	HtrA serine peptidase 1	Htra1	6
10436830	1.02747	1.05753	0.957072	0.754983	interferon (alpha and beta) receptor 2	Ifnar2	6
10544610	0.972062	0.812643	0.755347	0.576464	insulin-like growth factor 2 mRNA binding protein 3	Igf2bp3	6
10436841	1.01638	1.06209	0.917492	0.742474	interleukin 10 receptor, beta	Il10rb	6
10345357	1.0002	1.0079	0.999845	0.604353	IMP4, U3 small nucleolar ribonucleoprotein, homolog (yeast)	Imp4	6
10589041	0.959972	0.819233	0.930664	0.561936	inosine 5'-phosphate dehydrogenase 2	Impdh2	6
10536620	0.990938	0.860627	0.748113	0.565456	inhibitor of growth family, member 3	Ing3	6
10499777	0.97838	0.76886	0.811569	0.565941	integrator complex subunit 3	Ints3	6
10555063	0.991758	0.818069	0.729562	0.511838	integrator complex subunit 4	Ints4	6
10550527	1.00781	0.886267	0.866593	0.650993	interferon regulatory factor 2 binding protein 1	Irf2bp1	6
10385500	1.03375	1.0054	0.86012	0.53676	immunity-related GTPase family M member 1	Irgm1	6
10403934	0.997723	0.662114	0.964217	0.445902	iron-sulfur cluster assembly 1 homolog (S. cerevisiae)	Isca1	6
10409799	1.0014	0.670641	0.970712	0.478484	iron-sulfur cluster assembly 1 homolog (S. cerevisiae)	Isca1	6
10493103	0.959616	0.891469	0.867627	0.677439	interferon stimulated exonuclease gene 20-like 2	Isg20l2	6
10572432	0.980429	0.786822	0.878806	0.500591	myo-inositol 1-phosphate synthase A1	Isyna1	6
10474836	1.01107	0.691451	0.935583	0.445133	isovaleryl coenzyme A dehydrogenase	Ivd	6
10442904	1.00618	0.738124	0.912543	0.506793	jumonji domain containing 8	Jmjd8	6
10561343	1.0093	0.997299	1.04407	0.626685	Josephin domain containing 1	Josd1	6
10416653	0.990913	0.713026	0.721767	0.483897	kelch repeat and BTB (POZ) domain containing 7	Kbtbd7	6
10382321	0.989171	0.617734	0.839292	0.260107	potassium inwardly-rectifying channel, subfamily J, member 2	Kcnj2	6
10607403	1.02214	0.694444	0.693535	0.407216	potassium channel tetramerisation domain containing 12b	Kctd12b	6
10555039	1.0558	0.902316	0.825526	0.455286	potassium channel tetramerisation domain containing 21	Kctd21	6
10391811	0.999901	0.252259	0.725407	0.264213	kinesin family member 18B	Kif18b	6
10594251	1.03425	0.337761	0.715002	0.263468	kinesin family member 23	Kif23	6
10469145	1.03083	0.933295	1.04304	0.600566	antigenic determinant of rec-A protein	Kin	6
10542836	1.02174	0.762313	0.679851	0.485182	kelch domain containing 5	Klhdc5	6
10603896	0.996685	0.911336	1.07776	0.562495	kelch-like 13 (Drosophila)	Klhl13	6
10552469	0.984846	0.778156	0.627979	0.447374	kallikrein related-peptidase 13	Klk13	6
10392284	0.978151	0.808905	0.845722	0.54992	karyopherin (importin) alpha 2	Kpna2	6
10453512	0.987675	0.80083	0.851076	0.499544	karyopherin (importin) alpha 2	Kpna2	6
10497503	0.985542	0.807853	0.848276	0.495765	karyopherin (importin) alpha 2	Kpna2	6
10420637	1.00248	1.00775	1.01026	0.630691	karyopherin (importin) alpha 3	Kpna3	6
10366350	1.00984	0.927429	0.834905	0.673102	KRR1, small subunit (SSU) processome component, homolog (yeast)	Krr1	6
10538617	0.993116	0.878616	0.799496	0.547145	LanC (bacterial lantibiotic synthetase component C)-like 2	Lancl2	6
10514383	0.996484	0.730393	0.704152	0.466521	La ribonucleoprotein domain family, member 7	Larp7	6
10559415	0.971213	0.965223	1.03601	0.683267	leukocyte receptor cluster (LRC) member 1	Leng1	6
10467139	1.03032	0.922658	0.935838	0.651732	lysosomal acid lipase A	Lipa	6
10459481	0.994244	0.907527	0.946467	0.652761	lectin, mannose-binding, 1	Lman1	6
10442816	1.00485	0.933138	0.970613	0.652499	lipase maturation factor 1	Lmf1	6
10601412	1.00507	0.448312	0.801598	0.242179	lysophosphatidic acid receptor 4	Lpar4	6
10416371	1.01673	0.921341	0.87982	0.665707	lysophosphatidic acid receptor 6	Lpar6	6
10529445	0.99782	0.8747	0.843698	0.641393	low density lipoprotein receptor-related protein associated protein 1	Lrpap1	6
10363486	0.997184	0.896863	0.956247	0.510169	leucine rich repeat containing 20	Lrrc20	6
10538087	1.03619	0.809663	0.765709	0.425839	leucine rich repeat containing 61	Lrrc61	6
10365749	1.00565	0.766674	0.791293	0.439936	leukotriene A4 hydrolase	Lta4h	6
10498576	0.980407	0.862957	0.776501	0.377685	latexin	Lxn	6
10581992	1.00319	0.756363	0.801783	0.515296	avian musculoaponeurotic fibrosarcoma (v-maf) AS42 oncogene homolog	Maf	6
10606301	0.997763	0.873062	0.934485	0.625881	magnesium transporter 1	Magt1	6
10469987	0.994172	0.924376	0.855896	0.666174	mannosidase, alpha, class 1B, member 1	Man1b1	6
10511881	0.988626	0.924057	0.755377	0.574694	mannosidase, endo-alpha	Manea	6
10603746	1.02904	0.695683	0.922655	0.341902	monoamine oxidase B	Maob	6
10471571	1.01096	0.891732	0.899427	0.678586	mitogen-activated protein kinase associated protein 1	Mapkap1	6
10476276	1.02335	0.894458	1.04761	0.545023	mitochondrial antiviral signaling protein	Mavs	6
10406423	0.987044	0.927261	0.901998	0.67705	metallo-beta-lactamase domain containing 2	Mblac2	6
10459730	0.982843	0.987879	0.841729	0.68266	malic enzyme 2, NAD(+)-dependent, mitochondrial	Me2	6
10460879	0.967219	0.859088	0.781497	0.557401	multiple endocrine neoplasia 1	Men1	6
10502405	0.98169	0.927608	0.932221	0.63337	methionyl aminopeptidase 1	Metap1	6
10453544	0.999229	0.686423	0.858502	0.398976	methyltransferase like 4	Mettl4	6
10486867	0.997557	1.01897	0.837628	0.596933	microfibrillar-associated protein 1A	Mfap1a	6
10354003	0.979789	0.744589	0.666393	0.582836	mannoside acetylglucosaminyltransferase 4, isoenzyme A	Mgat4a	6
10436428	1.00099	1.02704	1.08353	0.53949	myc induced nuclear antigen	Mina	6
10515156	0.965899	0.891289	0.837878	0.560828	multiple inositol polyphosphate histidine phosphatase 1	Minpp1	6
10448582	0.970589	0.906039	1.00184	0.582386	MTOR associated protein, LST8 homolog (S. cerevisiae)	Mlst8	6
10532828	1.00864	0.811675	0.838591	0.467311	methylmalonic aciduria (cobalamin deficiency) type B homolog (human)	Mmab	6
10515363	0.971561	0.815716	1.13099	0.385668	methylmalonic aciduria cblC type, with homocystinuria	Mmachc	6
10380289	0.996898	1.04742	0.935464	0.707115	monocyte to macrophage differentiation-associated	Mmd	6
10539421	1.00325	0.973199	0.832083	0.695504	MOB1, Mps One Binder kinase activator-like 1B (yeast)	Mobkl1b	6
10534854	0.993868	0.963001	0.81778	0.638191	motile sperm domain containing 3	Mospd3	6
10396778	1.00514	0.79047	0.736482	0.562486	membrane protein, palmitoylated 5 (MAGUK p55 subfamily member 5)	Mpp5	6
10545339	0.969848	0.920925	1.10652	0.613584	mitochondrial ribosomal protein L35	Mrpl35	6
10380751	0.992639	0.817803	1.20927	0.501734	mitochondrial ribosomal protein L45	Mrpl45	6
10497703	0.936115	1.00871	1.05687	0.522203	mitochondrial ribosomal protein L47	Mrpl47	6
10465336	0.985284	0.945364	1.21331	0.555142	mitochondrial ribosomal protein L49	Mrpl49	6
10475830	0.974506	0.945874	1.09388	0.664906	mitochondrial ribosomal protein S5	Mrps5	6
10447395	0.955147	0.615882	0.603923	0.342483	mutS homolog 2 (E. coli)	Msh2	6
10607910	0.990053	0.913019	0.971844	0.680949	male-specific lethal 3 homolog (Drosophila)	Msl3	6
10505894	1.01387	0.991205	0.904806	0.579861	methylthioadenosine phosphorylase	Mtap	6
10601583	0.964158	0.774608	0.731447	0.480906	methylenetetrahydrofolate dehydrogenase (NADP+ dependent) 2-like	Mthfd2l	6
10540579	1.01819	0.939548	0.976363	0.638554	myotubularin related protein 14	Mtmr14	6
10587368	1.013	0.87164	1.00111	0.642604	mitochondrial translation optimization 1 homolog (S. cerevisiae)	Mto1	6
10410393	1.04393	0.893287	0.913707	0.551478	5-methyltetrahydrofolate-homocysteine methyltransferase reductase	Mtrr	6
10463930	1.01951	0.95957	0.944663	0.648496	Max interacting protein 1	Mxi1	6
10424400	1.0563	0.960093	0.970039	0.703926	myelocytomatosis oncogene	Myc	6
10404874	0.994577	0.554371	0.733526	0.325019	myosin regulatory light chain interacting protein	Mylip	6
10405662	0.987862	0.884994	0.795838	0.645286	N(alpha)-acetyltransferase 35, NatC auxiliary subunit	Naa35	6
10373313	1.00742	0.821191	0.840337	0.542056	Ngfi-A binding protein 2	Nab2	6
10381211	1.01124	0.92195	0.835196	0.705295	alpha-N-acetylglucosaminidase (Sanfilippo disease IIIB)	Naglu	6
10437541	1.02964	1.03909	0.902265	0.634737	N-acetylglucosamine-1-phosphodiester alpha-N-acetylglucosaminidase	Nagpa	6
10471419	1.00127	0.904517	0.879577	0.624364	nuclear apoptosis inducing factor 1	Naif1	6
10528332	1.01637	0.883365	0.771631	0.49089	N-acyl phosphatidylethanolamine phospholipase D	Napepld	6
10487340	0.952881	0.526856	0.719293	0.371184	non-SMC condensin I complex, subunit H	Ncaph	6
10534202	1.07406	1.01799	0.96182	0.695689	neutrophil cytosolic factor 1	Ncf1	6
10433721	0.958468	0.797694	0.863675	0.558057	nuclear distribution gene E homolog 1 (A nidulans)	Nde1	6
10489065	0.980753	0.874957	0.921428	0.545698	N-myc downstream regulated gene 3	Ndrg3	6
10580382	0.963927	0.625495	0.696059	0.342402	neuropilin (NRP) and tolloid (TLL)-like 2	Neto2	6
10483809	0.987927	0.943775	0.790505	0.552833	nuclear factor, erythroid derived 2, like 2	Nfe2l2	6
10451650	1.01485	0.764809	0.83194	0.49219	nuclear transcription factor-Y alpha	Nfya	6
10360130	1.00179	1.0042	1.21648	0.655169	nitrilase 1	Nit1	6
10467344	1.02762	0.927984	0.771047	0.567302	nucleolar complex associated 3 homolog (S. cerevisiae)	Noc3l	6
10392328	0.995354	0.857615	0.756515	0.544019	nucleolar protein 11	Nol11	6
10424119	1.04068	1.24585	1.23458	0.623497	nephroblastoma overexpressed gene	Nov	6
10345675	0.972011	0.820065	0.680712	0.472922	neuronal PAS domain protein 2	Npas2	6
10365870	0.987805	0.908695	0.771164	0.645438	nuclear receptor subfamily 2, group C, member 1	Nr2c1	6
10444927	0.945014	0.793155	0.862749	0.511327	nurim (nuclear envelope membrane protein)	Nrm	6
10477006	1.01477	1.09069	1.16933	0.716333	NSFL1 (p97) cofactor (p47)	Nsfl1c	6
10413710	1.01758	0.775805	0.941008	0.492273	5'-nucleotidase domain containing 2	Nt5dc2	6
10437655	0.924421	0.713944	0.811563	0.520973	nucleotide binding protein 1	Nubp1	6
10449363	1.00775	0.982819	1.00793	0.69938	nudix (nucleotide diphosphate linked moiety X)-type motif 3	Nudt3	6
10425905	1.01119	0.871613	0.899835	0.656029	nucleoporin 50	Nup50	6
10552740	1.05474	0.891188	0.909575	0.702801	nucleoporin 62	Nup62	6
10474984	0.931988	0.268371	0.92442	0.159335	nucleolar and spindle associated protein 1	Nusap1	6
10453214	0.9855	1.0146	1.10212	0.677878	nuclear transport factor 2	Nutf2	6
10457463	0.991125	1.01947	1.1092	0.665003	nuclear transport factor 2	Nutf2	6
10468531	0.991146	1.01963	1.10918	0.664895	nuclear transport factor 2	Nutf2	6
10574899	1.00601	1.00198	1.0846	0.71326	nuclear transport factor 2	Nutf2	6
10468329	1.02463	0.971389	0.865504	0.594053	oligonucleotide/oligosaccharide-binding fold containing 1	Obfc1	6
10479411	0.994812	0.977201	0.951722	0.689302	opioid growth factor receptor	Ogfr	6
10405063	1.03878	0.73571	0.916225	0.483782	osteoglycin	Ogn	6
10483648	0.960801	0.923141	1.04218	0.584044	Obg-like ATPase 1	Ola1	6
10470529	0.995563	0.9754	0.849804	0.634531	olfactomedin 1	Olfm1	6
10550632	1.01835	1.09681	1.13021	0.708038	optic atrophy 3 (human)	Opa3	6
10508974	1.02467	0.932285	0.822517	0.648822	platelet-activating factor acetylhydrolase 2	Pafah2	6
10407358	1.0107	0.986028	0.839282	0.692976	polyadenylate binding protein-interacting protein 1	Paip1	6
10467162	0.952875	0.606792	0.833638	0.304674	pantothenate kinase 1	Pank1	6
10524004	0.997615	0.803834	0.893584	0.584271	polycomb group ring finger 3	Pcgf3	6
10545910	0.991054	0.936021	1.00943	0.553058	prenylcysteine oxidase 1	Pcyox1	6
10463997	1.01756	0.799768	0.849812	0.495598	programmed cell death 4	Pdcd4	6
10569152	1.02431	1.0637	1.00321	0.564413	Parkinson disease 7 domain containing 1	Pddc1	6
10607587	1.0068	0.920099	1.01657	0.621133	pyruvate dehydrogenase E1 alpha 1	Pdha1	6
10544525	0.995419	0.912895	0.912206	0.631929	protein disulfide isomerase associated 4	Pdia4	6
10605711	0.948023	0.831484	0.977379	0.586912	pyruvate dehydrogenase kinase, isoenzyme 3	Pdk3	6
10574488	1.00918	0.77814	0.743389	0.550427	pyruvate dehyrogenase phosphatase catalytic subunit 2	Pdp2	6
10448424	1.00036	0.959431	0.93138	0.693049	3-phosphoinositide dependent protein kinase-1	Pdpk1	6
10351738	1.00482	0.966968	1.0532	0.652268	peroxisomal biogenesis factor 19	Pex19	6
10463168	1.01649	0.71461	1.09324	0.464811	phosphoglycerate mutase 1	Pgam1	6
10497321	1.01814	0.726592	1.07708	0.454608	phosphoglycerate mutase 1	Pgam1	6
10561302	1.01625	0.714495	1.09309	0.464794	phosphoglycerate mutase 1	Pgam1	6
10579335	1.02444	0.91783	1.09	0.63889	pyroglutamyl-peptidase I	Pgpep1	6
10390473	0.975381	0.737632	0.773214	0.490782	phosphatidylinositol-5-phosphate 4-kinase, type II, beta	Pip4k2b	6
10557156	0.973636	0.245861	0.71776	0.183694	polo-like kinase 1 (Drosophila)	Plk1	6
10518408	1.0017	0.817485	0.726019	0.560692	procollagen-lysine, 2-oxoglutarate 5-dioxygenase 1	Plod1	6
10366026	0.974552	0.664395	0.740808	0.495765	POC1 centriolar protein homolog B (Chlamydomonas)	Poc1b	6
10384032	0.984286	0.834431	0.899069	0.526588	polymerase (DNA directed), delta 2, regulatory subunit	Pold2	6
10451225	0.986976	0.628353	0.913832	0.416153	polymerase (DNA directed), eta (RAD 30 related)	Polh	6
10471337	0.988985	0.838015	0.803484	0.566941	protein-O-mannosyltransferase 1	Pomt1	6
10379891	0.996113	0.958634	0.794762	0.610783	protein phosphatase 1D magnesium-dependent, delta isoform	Ppm1d	6
10565873	1.00308	0.927583	0.873845	0.505496	protein phosphatase methylesterase 1	Ppme1	6
10348775	1.0177	0.915763	0.795833	0.543883	protein phosphatase 1, regulatory (inhibitor) subunit 7	Ppp1r7	6
10598403	0.968959	0.899991	0.892491	0.59371	PRA1 domain family 2	Praf2	6
10554445	0.941971	0.219587	0.75597	0.166773	protein regulator of cytokinesis 1	Prc1	6
10554945	1.00867	0.927165	0.87626	0.581765	prolylcarboxypeptidase (angiotensinase C)	Prcp	6
10468869	1.01392	1.01202	1.18884	0.532055	peroxiredoxin 3	Prdx3	6
10355115	0.993951	0.97981	1.008	0.711079	PRELI domain containing 1	Prelid1	6
10422707	0.996681	0.962364	0.834408	0.63639	protein kinase, AMP-activated, alpha 1 catalytic subunit	Prkaa1	6
10399908	1.00201	0.805494	0.975224	0.567734	protein kinase, cAMP dependent regulatory, type II beta	Prkar2b	6
10561335	1.01672	1.00748	0.856311	0.754749	protein kinase C, zeta	Prkcz	6
10607877	1.03144	0.973063	0.766221	0.463782	phosphoribosyl pyrophosphate synthetase 2	Prps2	6
10393309	1.0382	0.966782	1.00904	0.697024	phosphoribosyl pyrophosphate synthetase-associated protein 1	Prpsap1	6
10600044	1.03121	0.644145	0.69499	0.408001	proline rich Gla (G-carboxyglutamic acid) 3 (transmembrane)	Prrg3	6
10500133	1.0285	0.95838	1.045	0.679179	prune homolog (Drosophila)	Prune	6
10466410	0.974201	0.666626	1.0111	0.438586	phosphoserine aminotransferase 1	Psat1	6
10514158	0.968173	0.7065	0.7693	0.495676	PC4 and SFRS1 interacting protein 1	Psip1	6
10558220	0.995854	0.981509	1.51452	0.889409	phosphoseryl-tRNA kinase	Pstk	6
10411508	0.992848	1.002	1.19247	0.696941	pentatricopeptide repeat domain 2	Ptcd2	6
10511865	1.016	1.00519	0.989202	0.757537	prostaglandin E synthase 3 (cytosolic)	Ptges3	6
10397189	1.05919	1.01682	1.1047	0.435793	prostaglandin reductase 2	Ptgr2	6
10488797	1.0176	0.914894	1.07611	0.515763	peroxisomal membrane protein 4	Pxmp4	6
10589004	1.01515	0.773235	0.82824	0.56882	glutaminyl-tRNA synthetase	Qars	6
10452556	1.00748	1.05043	0.904018	0.740907	RAB12, member RAS oncogene family	Rab12	6
10499412	1.02061	0.848701	0.912964	0.45019	RAB25, member RAS oncogene family	Rab25	6
10419676	0.98967	0.939029	0.708569	0.402953	RAB2B, member RAS oncogene family	Rab2b	6
10591643	1.02871	1.00163	0.762169	0.656479	RAB3D, member RAS oncogene family	Rab3d	6
10461408	0.992258	0.876079	1.09899	0.617176	RAB3A interacting protein (rabin3)-like 1	Rab3il1	6
10572757	0.976633	1.05625	1.09652	0.697634	RAB8A, member RAS oncogene family	Rab8a	6
10357158	1.00145	0.98431	0.907057	0.657331	v-ral simian leukemia viral oncogene homolog B (ras related)	Ralb	6
10417713	0.985375	0.780548	0.83466	0.512367	retinoic acid receptor, beta	Rarb	6
10488291	1.03772	0.862393	0.953649	0.391708	retinoblastoma binding protein 9	Rbbp9	6
10598872	0.97492	0.879516	0.938659	0.670848	RNA binding motif protein 10	Rbm10	6
10473045	1.02025	0.99476	0.923308	0.715516	RNA binding motif protein 45	Rbm45	6
10401181	1.00189	1.11133	1.14206	0.594629	retinol dehydrogenase 11	Rdh11	6
10358389	1.01782	0.698738	0.880367	0.449155	regulator of G-protein signaling 2	Rgs2	6
10533603	1.01922	0.795173	0.693158	0.544312	ras homolog gene family, member f	Rhof	6
10608422	1.0028	0.871473	0.897005	0.55907	RMI1, RecQ mediated genome instability 1, homolog (S. cerevisiae)	Rmi1	6
10571214	1.02831	0.781795	0.965981	0.526253	ring finger protein 122	Rnf122	6
10358038	1.01075	0.80727	0.818517	0.482572	arginyl aminopeptidase (aminopeptidase B)	Rnpep	6
10442435	1.00378	0.976128	0.986741	0.686507	ribonucleic acid binding protein S1	Rnps1	6
10517116	0.999476	0.898432	0.871646	0.627109	ribosomal protein S6 kinase polypeptide 1	Rps6ka1	6
10347386	0.982814	0.855708	0.931127	0.517553	rcd1 (required for cell differentiation) homolog 1 (S. pombe)	Rqcd1	6
10555695	1.00694	0.674872	0.834972	0.467295	ribonucleotide reductase M1	Rrm1	6
10370483	0.984632	0.937889	0.834047	0.716164	ribosomal RNA processing 1 homolog (S. cerevisiae)	Rrp1	6
[truncated: 304 more rows]
