# Supplementary material for: Epithelial SCAP/INSIG/SREBP Signaling Regulates Multiple Biological Processes during Perinatal Lung Maturation
Source: PLoS One. 2014 May 7;9(5):e91376. doi: 10.1371/journal.pone.0091376 (PMC4012993; doi:10.1371/journal.pone.0091376)
Supplement: Table S2 — Comparison of genes differentially expressed in ScapΔ/Δ and/or in Insig1/2Δ/Δ mice. (XLSX) [file pone.0091376.s002.xlsx]

## Sheet: supp-2
Table S2. Comparison of genes differentially expressed in ScapΔ/Δ and/or in Insig1/2Δ/Δ mice
Affy Transcripts ID	Gene Symbol	Fold change([E17.5-KO-Scap] vs [E17.5-C-Scap])	Fold change([E18.5-KO-Scap] vs [E18.5-C-Scap])	Fold change([PN1-KO-Scap] vs [PN1-C-Scap])	Fold change([E17.5-KO-Insig] vs [E17.5-C-Insig])	Known Gene
10344966	Ly96	1.2304	1.3058	-3.92905	1.92764
10345675	Npas2	-1.43937	-1.23018	-2.08854	1.03013
10347734	Sgpp2	-1.03007	1.20235	-1.8227	1.67307
10347948	Sp100	-1.00447	1.37577	-1.72442	1.88845
10348632	Twist2	-1.02035	-1.04673	-1.55882	1.23388	x
10350015	Adipor1	1.10281	1.00911	-1.20382	1.2288
10350113	Arl8a	-1.14341	-1.1916	-1.60241	1.25179
10350146	Phlda3	1.28031	1.17077	-1.36037	1.226
10351107	Pigc	1.17702	1.28867	-1.59441	1.21448
10351574	Dedd	-1.05027	-1.09886	-1.54676	1.15102
10355214	Idh1	-1.16218	-1.05905	-1.98525	1.34562	x
10356172	Pid1	1.00462	1.10473	-1.20331	1.33396
10357242	Dbi	1.237	1.10192	-1.27709	1.26819	x
10357472	Cxcr4	-1.11523	1.04011	-2.00133	1.23706
10358038	Rnpep	-1.23795	-1.16114	-2.04508	1.0121
10359422	Prdx6	-1.11717	1.01876	-1.31151	1.25701
10359571	Fmo1	1.09561	1.04882	-1.50113	1.32143
10359861	Mgst3	1.68565	1.45758	-1.19703	1.43254
10360028	Fcgr2b	1.20469	1.18291	-2.14435	1.42075
10360684	Ephx1	1.08535	1.18716	-1.40889	1.81919
10360789	Degs1	-1.06679	-1.04537	-1.29786	1.23129
10361234	Hsd11b1	-1.07394	1.23853	-2.01306	1.59466	x
10361828	Cited2	-1.32079	-1.14819	-2.08889	1.36093
10361897	Ifngr1	-1.18918	1.11087	-1.29576	1.33912
10362201	Ctgf	-1.61997	-1.27329	-1.04338	1.13105
10362511	Gstm3	-1.00284	-1.07637	-1.53171	1.41183
10362823	Snx3	1.02141	-1.03717	-1.45899	1.28785
10363231	Smpdl3a	1.01308	1.14347	-1.59973	1.35531
10364194	Lss	1.05911	-1.44969	-2.11225	1.97214	x
10365482	Timp3	-1.63977	-1.22237	-1.03082	1.02499
10365749	Lta4h	-1.24582	-1.13148	-2.3282	1.12246
10366346	Phlda1	-1.14253	-1.10239	-1.54851	1.25259
10366956	Stat6	-1.35944	-1.11037	-1.53014	1.13977
10367045	Rdh16	1.11433	-1.27033	1.03175	1.19616
10367960	Pex3	1.0018	1.23979	-1.59732	1.25475
10368240	Tcf21	-1.21785	1.01359	-1.54477	1.21455
10368556	Hey2	-1.2632	-1.00107	-2.34428	1.19528
10368806	Smpd2	1.03314	1.06039	-1.11482	1.2803
10368970	Prdm1	-1.54686	-1.23871	-1.248	1.11117
10369040	Ros1	-2.08325	-1.33945	-1.24838	1.0979
10370983	Plekhj1	1.23391	1.13937	-1.12926	1.22882
10371041	Sgta	-1.03483	-1.13038	-1.87369	1.11359
10371356	Appl2	-1.00679	-1.00136	1.02077	1.21455
10371502	Fabp3	2.77471	1.4637	-1.95005	2.0871
10372781	Irak3	-1.01914	1.02036	-1.52428	1.23588
10373101	Pip4k2c	-1.24549	-1.08233	-1.87633	1.16352
10373367	Coq10a	1.62443	1.02476	-1.02879	1.30164
10373372	Coq10a	1.19324	-1.01791	-1.11045	1.11188
10373846	Sec14l3	-1.82625	-1.11532	-1.63616	1.24059
10373964	Thoc5	-1.23185	-1.05148	-1.95266	1.03506
10375137	Kcnmb1	-1.47805	-1.07012	-1.6175	1.23096
10375360	Ebf1	-1.59333	-1.13506	-1.14875	1.09851
10375893	Sar1b	1.27337	1.29733	-1.31481	1.27796
10376201	Gpx3	-1.11818	1.02185	-2.18983	1.61026	x
10376208	Gm2a	1.1193	-1.02068	-1.5689	1.28222
10377851	Psmb6	1.44182	1.46206	-1.16388	1.2013
10378341	Shpk	1.04425	1.13819	-1.32396	1.28917
10378681	Inpp5k	-1.20244	-1.03029	-1.32857	1.3281
10379163	Pigs	-1.12172	-1.11283	-1.4583	1.30037
10379176	Unc119	1.30697	1.46776	-1.73557	1.48172
10379228	Nos2	-1.66978	-1.26947	-1.46569	1.11324	x
10379765	Hnf1b	-1.42997	-1.19652	-1.58922	1.1013
10379944	Tbx4	-1.71579	-1.29819	-1.13268	1.03144
10380551	Phb	1.47842	1.13984	-1.93205	1.34068
10380641	Hoxb5	-1.4834	-1.17409	-1.94065	1.20944
10380871	Stard3	1.06995	1.02267	-1.05833	1.30993
10380927	Grb7	1.13325	-1.02074	-1.66803	1.28995
10381154	Cnp	-1.22238	-1.01375	-2.1919	1.34323
10381298	Ramp2	-1.16797	-1.06089	-1.35703	1.51959
10381962	Ace	-1.99605	-1.16119	-1.04015	1.18575
10382228	Axin2	-1.54677	-1.32315	-1.35682	1.02393
10382341	Sstr2	-1.52503	-1.19325	-1.90712	1.23846
10382802	Sphk1	-1.02888	1.2185	-1.22767	1.52538
10383819	Sec14l2	1.16884	-1.06951	-1.94446	1.94587
10385941	Tnip1	-1.07967	-1.06968	-1.32691	1.07634
10386473	Srebf1	-1.53133	-1.57008	-1.1789	1.27552	x
10388430	Serpinf1	1.7948	1.0374	-1.44143	1.53514
10388902	Lgals9	1.11885	-1.04227	-1.93047	2.02634
10389164	Pex12	1.07821	1.08644	-1.59525	1.24106
10389231	Ccl3	-1.02895	1.32513	-3.03809	1.57702
10389719	Scpep1	-1.10723	-1.05472	-2.13937	1.19909
10390237	Atp5g1	1.73619	1.07449	-1.46771	1.28761
10390299	Pnpo	1.8457	-1.01437	-1.83809	1.41695
10391036	Krt19	-1.32498	-1.09524	-1.97805	1.16703
10391100	Atp5g1	1.8478	1.09043	-1.5178	1.3386
10391146	Acly	-1.58434	-1.26021	-1.68699	1.02083	x
10391277	Ghdc	-1.22594	-1.0402	-1.46604	1.26388
10391404	Ramp2	1.06992	-1.01563	1.25193	1.02491
10391649	Slc4a1	1.87942	-1.2196	-1.68481	1.26804
10392070	Strada	-1.07263	-1.05929	-1.77354	1.09623
10392221	Pecam1	-1.51111	-1.19328	-1.08226	1.05257
10393098	Wbp2	-1.13167	-1.14753	-1.66696	1.30855
10393125	Mrpl38	1.3835	1.04078	-1.77652	1.27801
10393851	Pcyt2	1.19823	-1.26542	-1.15396	1.34306
10395058	Adi1	1.08978	1.00683	-2.67285	1.48766
10395142	Sh3yl1	1.04861	1.23898	-1.99919	1.22718
10397145	Acot2	-1.29901	-1.06293	-2.06353	1.03215
10397346	Fos	-1.33903	1.01862	-1.77067	1.51232
10400941	Dhrs7	1.21628	1.11504	-1.95988	1.58169
10401181	Rdh11	1.13228	-1.0064	-2.44151	1.48364	x
10401473	Aldh6a1	-1.13303	-1.0676	-1.58598	1.22323
10401781	Sptlc2	-1.41228	-1.15151	-1.61691	1.07164
10402268	Lgmn	-1.00971	-1.07199	-1.27363	1.23218
10403413	Idi1	-1.01374	-1.28694	-3.93367	2.15796	x
10403871	Aoah	1.13733	-1.03894	1.00063	1.23127
10404496	Nqo2	1.02777	1.25961	-2.19915	1.44557
10404874	Mylip	-1.35988	-1.17462	-1.81076	1.70081
10405753	Me1	-1.73351	-1.16462	-3.12891	1.21045
10406031	Lpcat1	-1.81934	-1.30382	-1.69281	1.14333
10409265	Auh	1.2886	1.4845	-1.60736	1.39489
10409502	Dok3	1.3003	1.15457	-1.10939	1.19316
10409767	Golm1	-1.25805	-1.10904	-1.67659	1.2803
10410393	Mtrr	-1.13774	-1.04599	-2.13157	1.05181
10410721	Arsk	1.0114	1.10819	-1.98318	1.31576
10411226	F2rl1	-1.30995	-1.13655	-1.80991	1.00309
10411332	Hmgcr	1.02531	-1.19336	-1.46909	1.39084	x
10412466	Hmgcs1	-1.03918	-1.32547	-2.09448	1.47461	x
10412909	Fdft1	1.16931	-1.14334	-3.42911	1.79118	x
10413229	Anxa11	-1.1966	-1.218	-2.44549	1.28796
10413419	Arhgef3	-1.30037	1.03113	-1.41998	1.42791
10413803	Btd	-1.0132	-1.08339	-1.75548	1.37914
10414202	Sftpa1	-5.33908	-1.61302	-4.79497	1.68225
10414269	Bnip3	1.44942	1.41874	-1.3361	1.61738
10415021	Abhd4	-1.23036	-1.09965	-1.7239	1.22618
10415885	Sox7	-1.78205	-1.31469	-1.78621	1.07337
10416181	Stc1	-1.32422	-1.00804	-2.15811	1.48606
10416371	Lpar6	-1.15958	-1.1292	-1.56128	1.09848
10417183	Pcca	1.0897	1.16487	-1.03625	1.33512
10417544	Acox2	3.70634	1.52551	-1.20906	1.28318
10417787	Gng2	-1.33491	-1.09389	-1.59069	1.09281
10418747	Hacl1	2.00302	1.30848	-1.42197	1.34003
10419096	Sftpd	-1.6324	1.1478	-1.17369	2.39336
10419261	Bmp4	-1.17478	-1.07873	-1.98805	1.13863
10420372	Cryl1	1.04314	1.14565	-1.71485	1.20357
10420811	Msra	1.22301	1.12434	-1.62357	1.26528
10422707	Prkaa1	-1.1971	-1.04691	-1.81253	1.00664
10422776	Phb	1.48614	1.13504	-2.00167	1.3516
10423548	Sdc2	-1.24837	-1.03333	-1.70735	1.0723
10423805	Atp6v1c1	1.04975	1.14667	-1.86526	1.29401
10424349	Sqle	-1.145	-1.59072	-2.6826	1.51125	x
10424695	Gpihbp1	1.17867	1.47171	-1.07583	1.66399
10425053	Ncf4	1.64262	1.3017	-1.68496	1.26918
10425092	Cyth4	1.05482	1.14431	-1.46411	1.34936
10425695	Srebf2	-1.51358	-1.61213	-1.28746	1.00792	x
10425808	Tspo	1.43502	1.37982	-1.20754	1.64274
10426242	Chkb	1.17328	-1.02188	1.22912	1.07909
10426812	Gpd1	2.19828	1.07714	-2.68279	1.34629
10427590	Slc1a3	-1.14626	1.06717	-1.27121	1.31083
10428619	Enpp2	-1.82174	-1.18549	-1.88551	1.90105
10429452	Sf3b4	-1.07707	-1.0292	-1.5935	1.17511
10430372	Rac2	1.29093	-1.02595	-2.11148	1.43223
10430834	Naga	-1.03117	-1.06146	-1.11265	1.35623
10430968	A4galt	-1.06102	1.03604	-1.81635	1.44089
10430974	Arfgap3	-1.08005	1.0733	-1.34226	1.20593
10431300	Alg12	1.14664	1.20804	-2.26512	1.32244
10431601	Arsa	-1.35019	-1.27595	-1.51574	1.18215
10431637	Cpne8	-1.6345	1.0255	-1.3999	1.3905
10432986	Aaas	-1.06463	-1.1187	-1.58048	1.04034
10433494	Nubp1	1.21143	1.33085	-1.68417	1.08503
10433885	Cebpd	-1.0369	1.13364	1.39819	1.47045	x
10434384	Ap2m1	-1.04293	-1.08487	-2.00261	1.10899
10436804	Mrap	1.2442	1.3065	-1.05572	1.44903
10436830	Ifnar2	-1.07564	-1.0684	-1.57256	1.21859
10436967	Cbr1	1.10399	1.39002	-1.99988	1.39044
10437687	Litaf	-1.13278	-1.14742	-1.43472	1.20843
10438262	Slc25a1	-1.02021	-1.16226	-1.86422	1.2112
10438517	Alg3	1.0399	-1.20678	-1.96041	1.23052
10438592	Liph	-1.18429	1.48128	-2.33987	2.13496
10438738	Bcl6	-1.29088	-1.0851	-1.95843	1.25107
10439009	Apod	-1.19279	1.50095	-1.98024	2.06775
10439049	Pigx	1.36346	1.52539	-2.08718	1.34985
10439312	Cd86	1.28631	1.50988	-1.31821	1.26121
10439442	Pla1a	1.71398	1.01487	-1.86381	1.29621
10441055	Pigp	1.18017	1.11577	-1.13648	1.16779
10442616	Hagh	1.59757	1.35942	-1.35486	1.23045
10442816	Lmf1	-1.04667	-1.12433	-1.64392	1.11647
10443463	Cdkn1a	1.38506	-1.06696	-1.60652	2.61324	x
10444407	Ager	-1.31411	-1.10643	-1.09333	1.30864
10444554	Slc44a4	1.03066	1.01627	-1.29953	1.34942
10444895	Flot1	-1.02653	1.05313	-1.57541	1.4009
10445293	Pla2g7	-1.1984	-1.07202	-1.87236	1.51486
10445347	Clic5	-1.56769	-1.19713	-1.42425	1.07514
10447891	Acat2	-1.00777	-1.10358	-1.53665	1.55426
10448676	Slc9a3r2	-1.24922	-1.09951	-1.7618	1.23912
10448865	Gnptg	1.11325	1.21832	-1.36149	1.33269
10449000	Msln	-1.56153	-1.11601	-1.0132	1.65811
10449284	Dusp1	-1.22365	-1.13624	-1.25309	1.49665
10449303	Bak1	-1.15546	-1.07454	-1.91729	1.22081
10450325	Cfb	3.37141	1.09575	-1.09291	1.2187
10450484	Aif1	-1.01433	1.04845	-1.32009	1.22258
10451451	Gnmt	1.84533	1.37047	-1.26903	1.56238
10451893	Stap2	-1.02232	-1.04803	-1.25363	1.53898
10451953	Lrg1	1.98155	1.42995	-2.19516	1.81056
10452907	Fez2	-1.03677	-1.0059	-1.73319	1.13893
10456005	Cd74	-1.36253	1.05402	-2.12859	2.2481
10457614	Aqp4	-1.1006	1.0069	-1.46435	1.34628
10458293	Dnajc18	-1.10684	-1.09431	-1.81219	1.10767
10458382	Cd14	1.10081	1.49428	-2.21659	1.25829
10458555	Spry4	-1.68147	-1.38798	-1.1728	1.01194
10458828	Cdo1	-1.03402	1.092	-1.76779	1.47422
10459772	Lipg	-1.76202	-1.02233	-2.6359	2.5412	x
10460631	Rela	-1.34004	-1.20608	-1.68604	1.11703	x
10461237	Bscl2	-1.22417	-1.14116	-1.6279	1.25724
10461439	Fads1	-1.40542	-1.52945	-1.57516	1.31687	x
10461979	Aldh1a1	-1.54112	1.08861	-2.33357	1.36936
10462603	Fas	1.09513	1.69169	-1.004	1.57172	x
10463211	Pi4k2a	-1.11034	-1.01376	-1.74479	1.14997
10464045	Acsl5	-1.08825	-1.00379	-1.58998	1.02271	x
10464313	Pnliprp1	-1.12404	1.20439	-1.36307	1.75685
10464583	Gstp1	1.60614	1.09824	-1.64969	1.30978
10465342	Tm7sf2	1.90317	-1.0965	-1.07245	2.30328	x
10465683	Rab11b	-1.30173	-1.22106	-1.73351	1.05229	x
10465840	Scgb1a1	-1.01039	1.02727	1.18855	1.8431
10467842	Got1	1.92362	1.07221	-2.0945	1.31444
10467859	Cox15	-1.07968	-1.1405	-1.58469	1.11378
10467887	Cpn1	2.68549	1.18651	-2.66532	1.55531
10470555	Gbgt1	-1.05571	1.00038	-1.37544	1.30381
10471411	Ptges2	1.57338	1.26892	-1.5741	1.21823
10471438	Dpm2	1.14392	1.01954	-1.50876	1.22899
10471715	Mrrf	1.19821	1.12787	-1.96747	1.19857
10473965	Arhgap1	-1.49885	-1.21617	-1.52666	1.0404
10474860	Chst14	-1.34666	-1.25839	-1.55593	1.29284
10475643	Fgf7	-1.21619	-1.02516	-1.9105	1.13831	x
10475845	Acoxl	-1.64415	-1.84734	-2.04683	2.3691
10477179	Cox4i2	-1.04694	1.05989	-1.19511	1.32137
10477250	Hck	-1.24935	-1.00991	-2.75916	1.21805
10477637	Map1lc3a	1.29996	1.1209	-1.58943	1.42849
10477649	Acss2	-1.09641	-1.06291	-2.03734	1.71852	x
10477777	Ergic3	1.01312	1.06481	-1.17339	1.20303
10478048	Lbp	1.02287	-1.00492	-1.51094	1.69738
10478884	Snai1	-1.19658	-1.24307	-1.78422	1.31444
10479981	Gata3	-1.24781	-1.18244	-1.78946	1.10541
10480090	Itga8	-1.57216	-1.09121	-1.26027	1.08898
10481092	Agpat2	1.32045	1.1605	-2.05333	1.35271
10481278	Cel	-1.06966	-1.17738	-1.01304	1.02904
10481518	Ptges	-1.057	1.1185	-1.61212	1.2796
10481627	Lcn2	1.51176	1.06046	-2.54646	2.93578
10482762	Idi1	1.0073	-1.28352	-3.83172	2.17131	x
10484987	Nr1h3	1.12348	1.29868	-2.41996	1.843	x
10485183	Slc35c1	-1.2191	-1.13254	-1.94539	1.05921
10488762	Snta1	1.76405	1.05132	-1.33442	1.33545
10489878	Ptgis	-1.06209	1.04731	-1.20461	1.33556
10490212	Ctsz	-1.04079	-1.16767	-1.73511	1.26401
10490731	Sox18	-1.26742	-1.22614	-1.84787	1.36712
10491083	Nceh1	-1.24581	-1.00525	-1.93418	1.22971
10492078	Alg5	1.23828	1.32294	-1.58862	1.35857
10493409	Scamp3	-1.07727	-1.20061	-1.4097	1.2521
10493519	Shc1	-1.18735	-1.12111	-2.064	1.00374
10493548	Pmvk	1.09119	-1.00922	-1.3751	1.25353	x
10494016	Them5	-1.08084	-1.08343	-2.1798	1.23723
10494548	Gja5	-1.35954	-1.10096	-2.13383	1.02123
10494643	Hmgcs2	2.54609	-1.01005	-1.82204	1.63048
10494662	Ywhah	-1.09677	-1.04648	-1.79921	1.00461
10494735	Gdap2	-1.12135	-1.03518	-2.02551	1.15389
10495054	Rhoc	1.10563	1.08562	-1.34274	1.50704
10496015	Pla2g12a	-1.0039	-1.06251	-1.33537	1.27087
10496023	Casp6	-1.04532	1.18679	-1.77809	1.27187
10496091	Lef1	-1.845	-1.21808	-1.0809	1.06768
10497381	Cyp7b1	-1.37599	1.11845	-1.56461	1.2207	x
10497817	Anxa5	-1.2191	-1.05012	-1.64401	1.13268
10498992	Tlr2	-1.0524	1.31361	-1.26883	1.21557
10499394	Lmna	-1.13853	-1.17676	-1.81953	1.03368	x
10499483	Fdps	1.14805	-1.45874	-1.83786	1.90539	x
10501218	Gstm3	1.07497	-1.14838	-1.2197	1.36467
10501229	Gstm1	-1.0351	-1.09716	-2.05002	1.77952
10501762	Snx7	1.09619	1.43417	-1.16711	1.21231
10502881	St6galnac5	-1.67046	-1.03783	-1.55804	1.64083
10502951	Acadm	1.60973	1.10833	-1.52488	1.25684
10505187	Ugcg	-1.11825	-1.15071	-1.62138	1.29851
10505517	Tlr4	1.01807	1.5464	-1.42169	1.5163
10506301	Lepr	-1.40949	1.09785	-1.07329	1.38852	x
10506767	Echdc2	1.27691	1.08197	-1.00598	1.43147
10507539	Elovl1	-1.18776	-1.21486	-1.75972	1.2394
10507784	Ppt1	1.00029	1.11038	-1.92248	1.23997
10508614	Fabp3	2.73489	1.52674	-2.14199	2.28312
10508734	Ptafr	-1.04211	-1.01053	-1.70777	1.33209
10508953	Trim63	1.3723	-1.0558	-1.16764	1.26394
10508974	Pafah2	-1.24278	-1.06074	-1.59828	1.16506
10508992	Paqr7	-1.1188	-1.07965	-1.24684	1.30837
10509137	Hmgcl	1.5718	1.4536	-1.38205	1.52636
10509858	Sdhb	1.51674	1.2076	-1.38616	1.22338
10510129	Dhrs3	-1.14895	-1.10429	-1.08393	1.37125
10510546	Eno1	-1.01615	-1.13388	-1.65032	1.06165
10510687	Acot7	-1.00262	1.04949	-2.60802	1.44303
10511739	Cpne3	-1.3858	-1.08694	-2.01351	1.0303
10512308	Sigmar1	1.04003	-1.14962	-2.22818	1.3043
10512606	Hint2	1.48563	1.43232	-1.30888	1.23473
10512640	Gne	-1.343	-1.22129	-1.55076	1.14574
10514221	Plin2	-1.10129	-1.04018	-1.62865	1.35909	x
10514933	Cpt2	-1.13041	-1.08965	-1.79014	1.10557
10515201	Cyp4b1	-1.00421	1.14023	-1.453	1.99347
10516007	Zmpste24	-1.23505	-1.09599	-1.92128	1.01787
10516064	Mfsd2a	-1.09538	-1.20124	-1.66761	1.86096
10516765	Serinc2	-1.00301	-1.06661	-1.50591	1.35657
10516956	Smpdl3b	-1.23171	-1.05425	-1.12279	1.39693
10517425	Lypla2	-1.15313	-1.16359	-1.92273	1.13156
10517508	C1qb	1.27562	1.07255	-2.41582	1.66413
10518147	Pdpn	-1.06804	1.08471	-1.2734	1.478
10518408	Plod1	-1.36931	-1.23638	-1.75576	1.46475
10518570	Pgd	-1.18666	-1.21033	-2.30316	1.21112
10520718	Snx17	-1.14412	-1.05834	-1.75176	1.03788
10521031	Ywhah	-1.05722	-1.05682	-1.49095	1.03119
10521892	Slc34a2	-1.91674	-1.12596	-1.17447	1.16636
10522589	Srd5a3	-1.15834	-1.05021	-1.88954	1.12625
10523451	Anxa3	-1.32703	1.05721	-1.43113	1.25269
10524345	Tpst2	-1.02897	1.02211	-1.46154	1.40658
10524555	Mvk	-1.06927	-1.13149	-2.07153	1.33679	x
10525893	Aacs	-1.19944	-1.26376	-1.62629	1.28343	x
10526311	Bcl7b	-1.08733	-1.03504	-1.53216	1.12766
10527638	Alox5ap	1.63243	1.47629	-1.4119	1.62722
10528207	Cd36	-1.29993	1.04302	-1.21122	1.46621
10528332	Napepld	-1.32846	-1.01314	-2.43904	1.30405
10528546	Gabarapl2	1.22205	1.28941	-1.29572	1.26552
10529082	Mpv17	1.14845	1.14484	-1.79563	1.25781
10530731	Srd5a3	-1.01714	-1.1121	1.09095	1.01791
10530841	Igfbp7	-1.15559	-1.03437	-1.23504	1.30894
10531724	Plac8	1.74681	1.95159	-1.77879	2.2101
10531919	Hsd17b11	-1.1258	1.03552	-1.57066	1.29441
10532711	Cmklr1	-1.61741	-1.20632	-1.17681	1.132
10532828	Mmab	-1.18453	-1.18478	-2.02773	1.03227
10532907	Hnf1a	1.19876	-1.08979	1.04686	1.03542
10532926	Acads	1.45593	1.11589	-1.22816	1.22475	x
10533050	Hspb8	1.79414	1.3152	-1.7264	1.35224
10533345	Aldh2	-1.28428	-1.12716	-1.96393	1.23694
10534120	Asl	1.34309	1.09114	-1.38744	1.20943
10534142	Sbds	1.04273	1.24049	-1.19276	1.20584
10534202	Ncf1	-1.10283	-1.08466	-1.6142	1.10418
10534667	Serpine1	1.5353	1.15591	-1.81653	2.257	x
10535043	Pdgfa	-1.17599	-1.03953	-1.70347	1.1134
10536620	Ing3	-1.32785	-1.05125	-1.84015	1.03102
10539091	Sftpb	-1.88108	-1.16929	-1.57463	1.36502
10539894	Mgll	-1.33316	-1.11218	-1.74883	1.26543
10540579	Mtmr14	-1.0406	-1.03755	-1.6966	1.19494
10540790	Vhl	1.07843	1.22087	-1.27962	1.24499
10541695	Lpcat3	-1.0942	-1.29033	-1.81187	1.15435
10541885	Scnn1a	-1.72381	-1.21668	-1.14476	1.08121
10542200	Gabarapl1	-1.05501	1.03517	-1.78603	1.38025
10542310	Cdkn1b	-1.09332	1.08894	-1.36596	1.36603
10542317	Cdkn1b	-1.15129	1.40858	1.32346	1.29966
10542470	Mgst1	1.36573	1.37417	-1.26105	1.3949
10542993	Pon3	-1.31464	1.00064	-1.59392	1.26231
10543017	Pdk4	-1.00397	-1.07056	1.12139	1.84952
10544751	Hoxa2	-1.30229	-1.10549	-1.5147	1.10152
10544768	Hoxa5	-1.28332	-1.15748	-1.66293	1.0321
10545086	Snca	1.31503	1.22096	-1.37704	1.28738
10545528	Pigp	1.27641	1.50291	-1.4907	1.32093
10545910	Pcyox1	1.01012	-1.03598	-2.08147	1.19866
10546538	Suclg2	-1.09908	-1.04504	-2.04567	1.04226
10546891	Camk1	1.24842	1.33716	-1.22796	1.38771
10547621	Apobec1	1.07009	1.26023	-1.51056	1.20072
10547807	Eno2	1.26012	1.00383	-1.08899	1.2794
10548879	Mgp	1.00897	1.20968	-1.09833	1.46281
10549102	Kcnj8	-1.03422	1.09277	-2.25222	1.74192
10550627	Gpr4	-1.47877	-1.29779	-1.55251	1.18225
10550906	Plaur	1.02792	1.07717	-1.34415	1.35205
10552140	Cebpa	-1.22498	-1.09499	-2.09694	1.33059	x
10552945	Gys1	-1.0825	-1.19141	-1.77429	1.01375
10553015	Bcat2	1.29763	1.16132	-1.60428	1.40691
10553913	Mcee	1.19123	1.23156	-1.65179	1.42841
10554693	Stard5	1.26646	1.01504	-1.8045	1.26379
10554789	Ctsc	-1.48872	-1.12126	-1.5329	1.13908
10555671	Pgap2	-1.04035	-1.0195	-1.92096	1.09612
10555946	Smpd1	-1.01629	-1.0492	-1.89331	1.16064
10557111	Scnn1g	-1.92362	-1.23203	-1.20634	1.25645
10557560	Cdipt	-1.15838	-1.16008	-1.60268	1.16
10557738	Ctf1	-1.00685	-1.00443	-1.4461	1.22244
10557782	Hsd3b7	1.5373	1.21406	-1.88914	1.5105
10557992	Bag3	-1.16975	-1.2122	-1.59615	1.26636
10560618	Apoc1	3.58684	1.57392	-2.28752	2.9012
10560624	Apoe	1.29435	1.03733	-1.6525	1.7639	x
10562989	Cpt1c	-1.06132	-1.11881	1.13942	1.20211
10564713	Mfge8	-1.40942	-1.21612	-1.53711	1.30567
10564805	Pex11a	1.20187	1.31454	-1.2253	1.26511
10565002	Crtc3	-1.6438	-1.31426	-1.15833	1.00431
10565910	Plekhb1	-1.16437	1.11345	-1.87754	1.36876
10567010	Dkk3	-1.56889	1.00584	-1.80932	1.28166
10568050	Aldoa	1.31924	-1.02955	-1.59677	1.27313
10568332	Prss8	-1.15781	-1.12368	-1.49898	1.16087
10568785	Bnip3	1.40745	1.59864	-1.25742	1.63748
10568939	Echs1	1.30665	1.28733	-1.87569	1.58746
10569319	Ctsd	1.12982	1.01002	-1.29874	1.33707
10569437	Phlda2	1.73196	1.59507	-2.03199	1.56094
10570855	Plat	-1.15227	-1.00723	-1.72113	1.46296
10571162	Eif4ebp1	1.25297	1.04428	-1.40412	1.34775
10572432	Isyna1	-1.12297	-1.13574	-1.83646	1.07648
10573939	Lpcat2	-1.15537	1.09727	-1.59386	1.24987
10574438	Cdh5	-1.72289	-1.21681	-1.04041	1.01615
10574488	Pdp2	-1.39236	-1.06074	-1.50615	1.0005
10574976	Pla2g15	-1.06156	-1.04396	-1.46365	1.24159
10575153	Cyb5b	-1.28727	-1.17524	-1.98022	1.27409
10575917	Wfdc1	-1.04971	-1.04757	-1.45781	1.6663
10576235	Dpep1	-1.20507	1.05416	-1.39701	1.40023
10577792	Plekha2	-1.50707	-1.04417	-2.00087	1.20923
10577973	Adrb3	-1.10778	1.06293	-1.519	1.40646
10578264	Msr1	1.21916	1.27777	-1.70612	1.25481
10578264	Msr1	1.21916	1.27777	-1.70612	1.25481
10579776	Arhgap10	1.05046	1.02954	-1.27993	1.22252
10580504	Snx20	-1.05846	1.05971	-1.46552	1.20677
10581538	Nqo1	1.03645	1.36872	-2.3505	1.39421
10582310	Mvd	-1.01487	-1.04888	-1.63685	2.0015	x
10583732	Ldlr	-2.13664	-2.3961	-1.83317	1.24181	x
10584628	Thy1	1.13419	1.00358	-1.22486	1.39972
10584700	Dpagt1	-1.02179	-1.10742	-2.07455	1.2261
10584741	Slc37a4	2.03758	1.08395	-1.81154	1.23956
10585194	Il18	1.74458	2.14625	-1.4149	2.13955
10585249	Ppp2r1b	-1.08706	-1.05698	-1.64888	1.03518
10585874	Hexa	1.09864	1.19351	-1.64623	1.30594
10587023	Rab27a	-1.75975	-1.23678	-3.16015	1.29346	x
10587639	Nt5e	1.65166	1.4586	-1.32892	1.91513
10587733	Ctsh	-1.10283	1.00516	-1.17475	1.25412
10588466	Twf2	1.20933	1.07658	-2.13397	1.32369
10588899	Gpx1	1.58519	1.26705	-1.39434	1.23354
10590452	Abhd5	1.246	1.18125	-1.27971	1.59483
10591739	Acp5	2.17354	1.06754	-1.10536	1.31245
10591947	Acad8	1.10908	1.1144	-1.325	1.22646
10592585	Sc5d	1.20016	-1.08599	-1.49155	1.50703	x
10594447	Map2k1	-1.03564	1.02284	-1.84103	1.22309
10594652	Lactb	-1.17624	-1.03543	-1.76573	1.10719
10595392	Elovl4	-1.11302	1.1025	-1.42834	1.42023
10595480	Me1	-1.62866	-1.18783	-2.32252	1.23132
10596454	Alas1	-1.00867	1.02117	-1.4565	1.23656
10597648	Myd88	1.01245	1.08019	-1.57692	1.3944
10598638	Mid1ip1	-1.44309	-1.22566	-2.99161	1.35713
10600082	Nsdhl	1.05844	-1.25489	-3.21767	1.96409	x
10600235	Abcd1	-1.38617	-1.20779	-1.62415	1.05326
10600357	Taz	1.39842	1.2321	-1.24575	1.38287
10601044	Gdpd2	-1.94354	-1.3207	-2.51227	3.21508
10602372	Alas2	1.02598	1.01807	-1.40851	1.44669
10602592	Hsd17b10	1.19203	1.17203	-1.56749	1.26842
10602840	Sh3kbp1	-1.31357	-1.19308	-1.58109	1.10679
10603087	Pir	-1.18178	1.13971	-1.6961	1.22572
10603485	Ebp	1.42808	1.10279	-1.82429	1.28452	x
10605952	Gdpd2	-1.03247	-1.06321	1.06486	1.02562
10606016	Il2rg	-1.3027	-1.12789	-2.23854	2.17444
10606714	Gla	1.04646	1.20501	-1.93759	1.21633
10607089	Acsl4	-1.59894	-1.10781	-1.84878	1.24956	x
10607497	Suclg2	-1.09591	-1.04572	-2.11179	1.0548
10607705	S100g	-1.19273	1.69411	-1.96429	3.0697
Note: known genes functionally associated with SREBP were identified from Ingenuity knowledge base and labeled as x.
